# Supplementary material for: Hexokinase is necessary for glucose-mediated photosynthesis repression and lipid accumulation in a green alga
Source: Commun Biol. 2019 Sep 19;2:347. doi: 10.1038/s42003-019-0577-1 (PMC6753101; doi:10.1038/s42003-019-0577-1)
Supplement: Supplementary file 5 — Supplementary Data 1 [file 42003_2019_577_MOESM5_ESM.xlsx]

## Sheet: Readme
Sheet Name	Explanation
FvFm Fig 1C	Photosystem II activity as measured by chlorophyll fluorescence
O2 Evol Fig 1E	Oxygen Evolution
O2 Cons Fig 1F	Oxygen Consumption
Cell Vol Fig 1H	Cell Volume over time as measured by Beckman Coulter counter
Chl Fig 2B	Chlorophyll content as measured by HPLC
Pigments Fig 2C	Pigments as measured by HPLC
Raw qPCR Fig 5, Suppl Fig 2 & 3	Raw CT values
qPCR Calculated Fig 5, Suppl Fig 2 & 3	Calculated ΔCT and ΔΔCT
qPCR Averages Fig 5, Suppl Fig 2 & 3	Averages and standard deviations of qPCR data
Growth Suppl Fig 1	Growth of WT, hxk1-1,and hxk1-2, over 96 hours with or without glucose.

## Sheet: FvFm Fig1C
	strain	biological replicate	glucose treatment	Fv/Fm
	WT	A	(-)	0.698
	WT	B	(-)	0.703
	WT	C	(-)	0.702
	WT	D	(-)	0.701
	WT	A	(+)	0.051
	WT	B	(+)	0.083
	WT	C	(+)	0.063
	WT	D	(+)	0.097
	hxk1-1	A	(-)	0.722
	hxk1-1	B	(-)	0.728
	hxk1-1	C	(-)	0.72
	hxk1-1	D	(-)	0.726
	hxk1-1	A	(+)	0.702
	hxk1-1	B	(+)	0.71
	hxk1-1	C	(+)	0.707
	hxk1-1	D	(+)	0.706
	hxk1-2	A	(-)	0.664
	hxk1-2	B	(-)	0.674
	hxk1-2	C	(-)	0.67
	hxk1-2	D	(-)	0.668
	hxk1-2	A	(+)	0.606
	hxk1-2	B	(+)	0.629
	hxk1-2	C	(+)	0.599
	hxk1-2	D	(+)	0.71

## Sheet: O2 evol Fig1E
strain	biological replicate	glucose treatment	O2 evolution (nmol O2/min/mm3)
wt	(-)	B	7.58975
wt	(-)	C	8.39221
wt	(-)	D	8.62647
wt	(+)	A	-6.35723
wt	(+)	B	-4.34146
wt	(+)	C	-5.02019
hxk1-1	(-)	B	11.2573
hxk1-1	(-)	C	7.05998
hxk1-1	(-)	D	9.91905
hxk1-1	(+)	A	10.7263
hxk1-1	(+)	B	11.3978
hxk1-1	(+)	C	10.5846
hxk1-2	(-)	B	6.44973
hxk1-2	(-)	C	6.68758
hxk1-2	(-)	D	7.73751
hxk1-2	(+)	A	5.69051
hxk1-2	(+)	B	5.95119
hxk1-2	(+)	C	4.43156

## Sheet: O2 cons Fig1F
strain	biological replicate	glucose treatment	O2 consumption (nmol O2/min/mm3)
wt	(-)	B	-0.570613
wt	(-)	C	-0.71717
wt	(-)	D	-0.225843
wt	(+)	A	-6.40528
wt	(+)	B	-5.29529
wt	(+)	C	-5.28688
hxk1-1	(-)	B	-0.962233
hxk1-1	(-)	C	-0.509347
hxk1-1	(-)	D	-0.993467
hxk1-1	(+)	A	-3.18342
hxk1-1	(+)	B	-2.21158
hxk1-1	(+)	C	-4.25016
hxk1-2	(-)	B	-0.655904
hxk1-2	(-)	C	-0.601846
hxk1-2	(-)	D	-0.604249
hxk1-2	(+)	A	-2.99241
hxk1-2	(+)	B	-3.11134
hxk1-2	(+)	C	-3.01764

## Sheet: Cell Vol Fig1H
strain	biological replicate	glucose treatment	ave cell volume (μm3)
WT	A	(-)	47.7828
WT	B	(-)	50.2234
WT	C	(-)	59.9789
WT	D	(-)	46.0944
WT	A	(+)	331.663
WT	B	(+)	355.838
WT	C	(+)	373.17
WT	D	(+)	345.251
hxk1-1	A	(-)	44.5938
hxk1-1	B	(-)	41.6219
hxk1-1	C	(-)	38.7851
hxk1-1	D	(-)	41.6219
hxk1-1	A	(+)	284.504
hxk1-1	B	(+)	289.77
hxk1-1	C	(+)	294.766
hxk1-1	D	(+)	284.504
hxk1-2	A	(-)	44.5938
hxk1-2	B	(-)	47.7039
hxk1-2	C	(-)	44.5938
hxk1-2	D	(-)	44.5938
hxk1-2	A	(+)	176.353
hxk1-2	B	(+)	153.641
hxk1-2	C	(+)	165.756
hxk1-2	D	(+)	163.444

## Sheet: Chl Fig2B
strain	biological replicate	glucose treatment	total chl (fmol/cell)	total chl (nmol/mm3)
WT	A	(-)	0.327449	6.85286
WT	B	(-)	0.290058	5.77535
WT	C	(-)	0.345101	5.75371
WT	D	(-)	0.345947	7.5052
WT	A	(+)	0.0804035	0.242425
WT	B	(+)	0.0740472	0.208093
WT	C	(+)	0.0904281	0.242324
WT	D	(+)	0.0896526	0.259673
hxk1-1	A	(-)	0.480867	10.7833
hxk1-1	B	(-)	0.433561	10.4167
hxk1-1	C	(-)	0.381618	9.8393
hxk1-1	D	(-)	0.385164	9.25388
hxk1-1	A	(+)	0.666556	2.34287
hxk1-1	B	(+)	0.630328	2.17527
hxk1-1	C	(+)	0.625317	2.1214
hxk1-1	D	(+)	0.610225	2.14487
hxk1-2	A	(-)	0.333066	7.46888
hxk1-2	B	(-)	0.361453	7.57701
hxk1-2	C	(-)	0.290037	6.50398
hxk1-2	D	(-)	0.328667	7.37023
hxk1-2	A	(+)	0.423014	2.39869
hxk1-2	B	(+)	0.396638	2.58159
hxk1-2	C	(+)	0.34065	2.05513
hxk1-2	D	(+)	0.595806	3.64533

## Sheet: Pigments Fig2C
strain	biological replicate	glucose treatment	lutein (nmol/mol total chl)	violaxanthin (nmol/mol total chl)	antheraxanthin (nmol/mol total chl)	zeaxanthin (nmol/mol total chl)	neoxanthin (nmol/mol total chl)	β-carotene (nmol/mol total chl)
WT	A	(-)	310.87	56.2576	26.5946	32.7426	68.9657	72.8484
WT	B	(-)	319.05	60.9476	32.2006	27.7615	63.543	81.4641
WT	C	(-)	315.787	57.7324	25.7203	31.7126	64.5065	68.863
WT	D	(-)	303.438	50.7263	21.8775	35.8521	66.755	78.1953
WT	A	(+)	441.268	24.8977	17.0236	160.852	79.676	466.912
WT	B	(+)	441.563	33.1352	15.2561	175.113	58.2512	491.635
WT	C	(+)	441.659	33.5703	17.3544	163.659	58.827	443.08
WT	D	(+)	429.297	28.5884	13.9096	195.874	55.583	380.526
hxk1-1	A	(-)	329.921	69.7279	28.7526	9.53873	62.9445	81.252
hxk1-1	B	(-)	317.736	68.1895	25.3457	11.1461	62.8864	68.6435
hxk1-1	C	(-)	323.514	72.9127	29.0455	11.7718	62.2977	72.0847
hxk1-1	D	(-)	315.365	63.4139	31.7938	17.3821	60.8122	64.2164
hxk1-1	A	(+)	349.008	31.1195	32.3977	69.9464	57.4475	92.9216
hxk1-1	B	(+)	362.711	28.2968	31.8851	67.3296	57.5838	97.7509
hxk1-1	C	(+)	339.516	26.6039	34.3631	73.3264	57.2154	76.8008
hxk1-1	D	(+)	368.655	27.8259	30.4768	75.5086	55.6974	117.617
hxk1-2	A	(-)	335.172	82.1799	19.9825	33.1723	58.8759	76.8925
hxk1-2	B	(-)	333.844	86.6425	16.7481	33.3112	60.1448	74.5708
hxk1-2	C	(-)	325.357	75.5722	20.6208	39.4218	51.9035	74.3189
hxk1-2	D	(-)	338.649	78.5512	21.1894	34.3275	55.6911	73.6406
hxk1-2	A	(+)	414.821	38.2793	33.7513	85.0311	56.4764	117.876
hxk1-2	B	(+)	413.959	33.6845	33.5169	97.1072	56.3412	114.869
hxk1-2	C	(+)	399.749	35.9189	40.3074	101.809	57.5649	95.8304
hxk1-2	D	(+)	416.198	37.1805	39.8014	88.4147	57.1091	118.489

## Sheet: Raw qPCR Fig5, Suppl 2 & 3 
strain	biological replicate	technical replicate	glucose treatment	timepoint (h)	target	gene ID	Reaction	cT
WT	A	1	(-)	0.5	APPS	Cz04g37020	1	15.3627
WT	A	2	(-)	0.5	APPS	Cz04g37020	1	15.4379
WT	A	3	(-)	0.5	APPS	Cz04g37020	1	15.6568
hxk1-1	A	1	(-)	0.5	APPS	Cz04g37020	1	15.6431
hxk1-1	A	2	(-)	0.5	APPS	Cz04g37020	1	15.4815
hxk1-1	A	3	(-)	0.5	APPS	Cz04g37020	1	15.9892
hxk1-2	A	1	(-)	0.5	APPS	Cz04g37020	1	15.7234
hxk1-2	A	2	(-)	0.5	APPS	Cz04g37020	1	15.8196
hxk1-2	A	3	(-)	0.5	APPS	Cz04g37020	1	15.7475
WT	B	1	(-)	0.5	APPS	Cz04g37020	1	15.4282
WT	B	2	(-)	0.5	APPS	Cz04g37020	1	15.3739
WT	B	3	(-)	0.5	APPS	Cz04g37020	1	15.6942
hxk1-1	B	1	(-)	0.5	APPS	Cz04g37020	1	16.2961
hxk1-1	B	2	(-)	0.5	APPS	Cz04g37020	1	16.318
hxk1-1	B	3	(-)	0.5	APPS	Cz04g37020	1	16.1607
hxk1-2	B	1	(-)	0.5	APPS	Cz04g37020	1	16.3225
hxk1-2	B	2	(-)	0.5	APPS	Cz04g37020	1	16.0227
hxk1-2	B	3	(-)	0.5	APPS	Cz04g37020	1	16.1576
WT	C	1	(-)	0.5	APPS	Cz04g37020	1	15.2457
WT	C	2	(-)	0.5	APPS	Cz04g37020	1	15.3834
WT	C	3	(-)	0.5	APPS	Cz04g37020	1	14.963
hxk1-1	C	1	(-)	0.5	APPS	Cz04g37020	1	15.8458
hxk1-1	C	2	(-)	0.5	APPS	Cz04g37020	1	16.4536
hxk1-1	C	3	(-)	0.5	APPS	Cz04g37020	1	16.2708
hxk1-2	C	1	(-)	0.5	APPS	Cz04g37020	1	16.4511
hxk1-2	C	2	(-)	0.5	APPS	Cz04g37020	1	16.543
hxk1-2	C	3	(-)	0.5	APPS	Cz04g37020	1	16.4997
WT	A	1	(+)	0.5	APPS	Cz04g37020	1	15.4353
WT	A	2	(+)	0.5	APPS	Cz04g37020	1	15.9582
WT	A	3	(+)	0.5	APPS	Cz04g37020	1	16.1261
hxk1-1	A	1	(+)	0.5	APPS	Cz04g37020	1	15.7173
hxk1-1	A	2	(+)	0.5	APPS	Cz04g37020	1	16.4622
hxk1-1	A	3	(+)	0.5	APPS	Cz04g37020	1	16.1891
hxk1-2	A	1	(+)	0.5	APPS	Cz04g37020	1	15.8788
hxk1-2	A	2	(+)	0.5	APPS	Cz04g37020	1	15.9331
hxk1-2	A	3	(+)	0.5	APPS	Cz04g37020	1	16.1415
WT	B	1	(+)	0.5	APPS	Cz04g37020	1	15.8135
WT	B	2	(+)	0.5	APPS	Cz04g37020	1	15.6425
WT	B	3	(+)	0.5	APPS	Cz04g37020	1	15.675
hxk1-1	B	1	(+)	0.5	APPS	Cz04g37020	1	16.2964
hxk1-1	B	2	(+)	0.5	APPS	Cz04g37020	1	16.1853
hxk1-1	B	3	(+)	0.5	APPS	Cz04g37020	1	16.4143
hxk1-2	B	1	(+)	0.5	APPS	Cz04g37020	1	15.3789
hxk1-2	B	2	(+)	0.5	APPS	Cz04g37020	1	15.8026
hxk1-2	B	3	(+)	0.5	APPS	Cz04g37020	1	15.9027
WT	C	1	(+)	0.5	APPS	Cz04g37020	1	15.5946
WT	C	2	(+)	0.5	APPS	Cz04g37020	1	15.7167
WT	C	3	(+)	0.5	APPS	Cz04g37020	1	15.8502
hxk1-1	C	1	(+)	0.5	APPS	Cz04g37020	1	16.1458
hxk1-1	C	2	(+)	0.5	APPS	Cz04g37020	1	15.9406
hxk1-1	C	3	(+)	0.5	APPS	Cz04g37020	1	15.6772
hxk1-2	C	1	(+)	0.5	APPS	Cz04g37020	1	15.6142
hxk1-2	C	2	(+)	0.5	APPS	Cz04g37020	1	15.7501
hxk1-2	C	3	(+)	0.5	APPS	Cz04g37020	1	15.85
WT	A	1	(-)	0.5	HXK1	Cz13g07170	1	17.9999
WT	A	2	(-)	0.5	HXK1	Cz13g07170	1	17.6833
WT	A	3	(-)	0.5	HXK1	Cz13g07170	1	17.771
hxk1-1	A	1	(-)	0.5	HXK1	Cz13g07170	1	18.8426
hxk1-1	A	2	(-)	0.5	HXK1	Cz13g07170	1	18.4723
hxk1-1	A	3	(-)	0.5	HXK1	Cz13g07170	1	18.8309
hxk1-2	A	1	(-)	0.5	HXK1	Cz13g07170	1	18.7024
hxk1-2	A	2	(-)	0.5	HXK1	Cz13g07170	1	18.7898
hxk1-2	A	3	(-)	0.5	HXK1	Cz13g07170	1	18.776
WT	B	1	(-)	0.5	HXK1	Cz13g07170	1	17.2102
WT	B	2	(-)	0.5	HXK1	Cz13g07170	1	17.4174
WT	B	3	(-)	0.5	HXK1	Cz13g07170	1	17.5655
hxk1-1	B	1	(-)	0.5	HXK1	Cz13g07170	1	19.1661
hxk1-1	B	2	(-)	0.5	HXK1	Cz13g07170	1	19.1928
hxk1-1	B	3	(-)	0.5	HXK1	Cz13g07170	1	19.1567
hxk1-2	B	1	(-)	0.5	HXK1	Cz13g07170	1	18.7457
hxk1-2	B	2	(-)	0.5	HXK1	Cz13g07170	1	18.7513
hxk1-2	B	3	(-)	0.5	HXK1	Cz13g07170	1	18.8416
WT	C	1	(-)	0.5	HXK1	Cz13g07170	1	17.6484
WT	C	2	(-)	0.5	HXK1	Cz13g07170	1	17.9682
WT	C	3	(-)	0.5	HXK1	Cz13g07170	1	18.1524
hxk1-1	C	1	(-)	0.5	HXK1	Cz13g07170	1	19.9815
hxk1-1	C	2	(-)	0.5	HXK1	Cz13g07170	1	20.1801
hxk1-1	C	3	(-)	0.5	HXK1	Cz13g07170	1	20.2743
hxk1-2	C	1	(-)	0.5	HXK1	Cz13g07170	1	18.9172
hxk1-2	C	2	(-)	0.5	HXK1	Cz13g07170	1	18.3603
hxk1-2	C	3	(-)	0.5	HXK1	Cz13g07170	1	18.9007
WT	A	1	(+)	0.5	HXK1	Cz13g07170	1	13.5491
WT	A	2	(+)	0.5	HXK1	Cz13g07170	1	13.7117
WT	A	3	(+)	0.5	HXK1	Cz13g07170	1	13.5931
hxk1-1	A	1	(+)	0.5	HXK1	Cz13g07170	1	17.7192
hxk1-1	A	2	(+)	0.5	HXK1	Cz13g07170	1	17.5511
hxk1-1	A	3	(+)	0.5	HXK1	Cz13g07170	1	17.8615
hxk1-2	A	1	(+)	0.5	HXK1	Cz13g07170	1	18.0364
hxk1-2	A	2	(+)	0.5	HXK1	Cz13g07170	1	18.4856
hxk1-2	A	3	(+)	0.5	HXK1	Cz13g07170	1	18.5355
WT	B	1	(+)	0.5	HXK1	Cz13g07170	1	13.6003
WT	B	2	(+)	0.5	HXK1	Cz13g07170	1	13.5723
WT	B	3	(+)	0.5	HXK1	Cz13g07170	1	13.4826
hxk1-1	B	1	(+)	0.5	HXK1	Cz13g07170	1	17.8413
hxk1-1	B	2	(+)	0.5	HXK1	Cz13g07170	1	17.7987
hxk1-1	B	3	(+)	0.5	HXK1	Cz13g07170	1	17.7362
hxk1-2	B	1	(+)	0.5	HXK1	Cz13g07170	1	17.9779
hxk1-2	B	2	(+)	0.5	HXK1	Cz13g07170	1	18.3233
hxk1-2	B	3	(+)	0.5	HXK1	Cz13g07170	1	18.388
WT	C	1	(+)	0.5	HXK1	Cz13g07170	1	12.8175
WT	C	2	(+)	0.5	HXK1	Cz13g07170	1	13.1995
WT	C	3	(+)	0.5	HXK1	Cz13g07170	1	12.8728
hxk1-1	C	1	(+)	0.5	HXK1	Cz13g07170	1	18.5488
hxk1-1	C	2	(+)	0.5	HXK1	Cz13g07170	1	18.5494
hxk1-1	C	3	(+)	0.5	HXK1	Cz13g07170	1	18.3418
hxk1-2	C	1	(+)	0.5	HXK1	Cz13g07170	1	18.4254
hxk1-2	C	2	(+)	0.5	HXK1	Cz13g07170	1	18.6278
hxk1-2	C	3	(+)	0.5	HXK1	Cz13g07170	1	18.7835
WT	A	1	(-)	0.5	FAD2	Cz03g33220	1	26.8511
WT	A	2	(-)	0.5	FAD2	Cz03g33220	1	26.9079
WT	A	3	(-)	0.5	FAD2	Cz03g33220	1	26.8928
hxk1-1	A	1	(-)	0.5	FAD2	Cz03g33220	1	22.1799
hxk1-1	A	2	(-)	0.5	FAD2	Cz03g33220	1	22.2844
hxk1-1	A	3	(-)	0.5	FAD2	Cz03g33220	1	22.2724
hxk1-2	A	1	(-)	0.5	FAD2	Cz03g33220	1	26.8272
hxk1-2	A	2	(-)	0.5	FAD2	Cz03g33220	1	26.9698
hxk1-2	A	3	(-)	0.5	FAD2	Cz03g33220	1	26.8696
WT	B	1	(-)	0.5	FAD2	Cz03g33220	1	26.0255
WT	B	2	(-)	0.5	FAD2	Cz03g33220	1	26.1639
WT	B	3	(-)	0.5	FAD2	Cz03g33220	1	26.1754
hxk1-1	B	1	(-)	0.5	FAD2	Cz03g33220	1	22.8429
hxk1-1	B	2	(-)	0.5	FAD2	Cz03g33220	1	22.8723
hxk1-1	B	3	(-)	0.5	FAD2	Cz03g33220	1	22.7428
hxk1-2	B	1	(-)	0.5	FAD2	Cz03g33220	1	27.2418
hxk1-2	B	2	(-)	0.5	FAD2	Cz03g33220	1	27.388
hxk1-2	B	3	(-)	0.5	FAD2	Cz03g33220	1	27.4973
WT	C	1	(-)	0.5	FAD2	Cz03g33220	1	26.1217
WT	C	2	(-)	0.5	FAD2	Cz03g33220	1	26.3936
WT	C	3	(-)	0.5	FAD2	Cz03g33220	1	26.2466
hxk1-1	C	1	(-)	0.5	FAD2	Cz03g33220	1	23.7044
hxk1-1	C	2	(-)	0.5	FAD2	Cz03g33220	1	23.6873
hxk1-1	C	3	(-)	0.5	FAD2	Cz03g33220	1	23.7164
hxk1-2	C	1	(-)	0.5	FAD2	Cz03g33220	1	28.1496
hxk1-2	C	2	(-)	0.5	FAD2	Cz03g33220	1	28.1064
hxk1-2	C	3	(-)	0.5	FAD2	Cz03g33220	1	28.2107
WT	A	1	(+)	0.5	FAD2	Cz03g33220	1	20.5455
WT	A	2	(+)	0.5	FAD2	Cz03g33220	1	20.658
WT	A	3	(+)	0.5	FAD2	Cz03g33220	1	20.6245
hxk1-1	A	1	(+)	0.5	FAD2	Cz03g33220	1	24.7522
hxk1-1	A	2	(+)	0.5	FAD2	Cz03g33220	1	24.78
hxk1-1	A	3	(+)	0.5	FAD2	Cz03g33220	1	24.6516
hxk1-2	A	1	(+)	0.5	FAD2	Cz03g33220	1	27.596
hxk1-2	A	2	(+)	0.5	FAD2	Cz03g33220	1	27.7907
hxk1-2	A	3	(+)	0.5	FAD2	Cz03g33220	1	27.9782
WT	B	1	(+)	0.5	FAD2	Cz03g33220	1	20.4568
WT	B	2	(+)	0.5	FAD2	Cz03g33220	1	20.2933
WT	B	3	(+)	0.5	FAD2	Cz03g33220	1	20.2886
hxk1-1	B	1	(+)	0.5	FAD2	Cz03g33220	1	24.735
hxk1-1	B	2	(+)	0.5	FAD2	Cz03g33220	1	24.6953
hxk1-1	B	3	(+)	0.5	FAD2	Cz03g33220	1	24.6712
hxk1-2	B	1	(+)	0.5	FAD2	Cz03g33220	1	27.2819
hxk1-2	B	2	(+)	0.5	FAD2	Cz03g33220	1	27.4134
hxk1-2	B	3	(+)	0.5	FAD2	Cz03g33220	1	27.6924
WT	C	1	(+)	0.5	FAD2	Cz03g33220	1	20.0163
WT	C	2	(+)	0.5	FAD2	Cz03g33220	1	20.0677
WT	C	3	(+)	0.5	FAD2	Cz03g33220	1	20.0937
hxk1-1	C	1	(+)	0.5	FAD2	Cz03g33220	1	25.4392
hxk1-1	C	2	(+)	0.5	FAD2	Cz03g33220	1	25.5041
hxk1-1	C	3	(+)	0.5	FAD2	Cz03g33220	1	25.3782
hxk1-2	C	1	(+)	0.5	FAD2	Cz03g33220	1	28.0927
hxk1-2	C	2	(+)	0.5	FAD2	Cz03g33220	1	28.054
hxk1-2	C	3	(+)	0.5	FAD2	Cz03g33220	1	28.2256
WT	A	1	(-)	0.5	GLK1	Cz06g03010	1	21.4912
WT	A	2	(-)	0.5	GLK1	Cz06g03010	1	21.3949
WT	A	3	(-)	0.5	GLK1	Cz06g03010	1	21.7191
hxk1-1	A	1	(-)	0.5	GLK1	Cz06g03010	1	19.712
hxk1-1	A	2	(-)	0.5	GLK1	Cz06g03010	1	19.7998
hxk1-1	A	3	(-)	0.5	GLK1	Cz06g03010	1	21.4249
hxk1-2	A	1	(-)	0.5	GLK1	Cz06g03010	1	22.3199
hxk1-2	A	2	(-)	0.5	GLK1	Cz06g03010	1	21.5577
hxk1-2	A	3	(-)	0.5	GLK1	Cz06g03010	1	21.9729
WT	B	1	(-)	0.5	GLK1	Cz06g03010	1	21.5382
WT	B	2	(-)	0.5	GLK1	Cz06g03010	1	21.4751
WT	B	3	(-)	0.5	GLK1	Cz06g03010	1	21.5276
hxk1-1	B	1	(-)	0.5	GLK1	Cz06g03010	1	20.9634
hxk1-1	B	2	(-)	0.5	GLK1	Cz06g03010	1	20.3836
hxk1-1	B	3	(-)	0.5	GLK1	Cz06g03010	1	20.453
hxk1-2	B	1	(-)	0.5	GLK1	Cz06g03010	1	22.9484
hxk1-2	B	2	(-)	0.5	GLK1	Cz06g03010	1	21.2636
hxk1-2	B	3	(-)	0.5	GLK1	Cz06g03010	1	21.7119
WT	C	1	(-)	0.5	GLK1	Cz06g03010	1	21.5588
WT	C	2	(-)	0.5	GLK1	Cz06g03010	1	21.537
WT	C	3	(-)	0.5	GLK1	Cz06g03010	1	21.5982
hxk1-1	C	1	(-)	0.5	GLK1	Cz06g03010	1	20.5573
hxk1-1	C	2	(-)	0.5	GLK1	Cz06g03010	1	22.3094
hxk1-1	C	3	(-)	0.5	GLK1	Cz06g03010	1	21.9503
hxk1-2	C	1	(-)	0.5	GLK1	Cz06g03010	1	24.3714
hxk1-2	C	2	(-)	0.5	GLK1	Cz06g03010	1	23.1924
hxk1-2	C	3	(-)	0.5	GLK1	Cz06g03010	1	23.6222
WT	A	1	(+)	0.5	GLK1	Cz06g03010	1	22.0812
WT	A	2	(+)	0.5	GLK1	Cz06g03010	1	22.5787
WT	A	3	(+)	0.5	GLK1	Cz06g03010	1	22.6443
hxk1-1	A	1	(+)	0.5	GLK1	Cz06g03010	1	20.5605
hxk1-1	A	2	(+)	0.5	GLK1	Cz06g03010	1	20.8084
hxk1-1	A	3	(+)	0.5	GLK1	Cz06g03010	1	21.2914
hxk1-2	A	1	(+)	0.5	GLK1	Cz06g03010	1	22.5255
hxk1-2	A	2	(+)	0.5	GLK1	Cz06g03010	1	22.565
hxk1-2	A	3	(+)	0.5	GLK1	Cz06g03010	1	22.7442
WT	B	1	(+)	0.5	GLK1	Cz06g03010	1	21.7234
WT	B	2	(+)	0.5	GLK1	Cz06g03010	1	22.6535
WT	B	3	(+)	0.5	GLK1	Cz06g03010	1	22.4649
hxk1-1	B	1	(+)	0.5	GLK1	Cz06g03010	1	20.4834
hxk1-1	B	2	(+)	0.5	GLK1	Cz06g03010	1	21.3535
hxk1-1	B	3	(+)	0.5	GLK1	Cz06g03010	1	21.4527
hxk1-2	B	1	(+)	0.5	GLK1	Cz06g03010	1	22.4221
hxk1-2	B	2	(+)	0.5	GLK1	Cz06g03010	1	22.5768
hxk1-2	B	3	(+)	0.5	GLK1	Cz06g03010	1	22.4206
WT	C	1	(+)	0.5	GLK1	Cz06g03010	1	21.5027
WT	C	2	(+)	0.5	GLK1	Cz06g03010	1	22.366
WT	C	3	(+)	0.5	GLK1	Cz06g03010	1	22.1722
hxk1-1	C	1	(+)	0.5	GLK1	Cz06g03010	1	20.8731
hxk1-1	C	2	(+)	0.5	GLK1	Cz06g03010	1	21.3702
hxk1-1	C	3	(+)	0.5	GLK1	Cz06g03010	1	21.4788
hxk1-2	C	1	(+)	0.5	GLK1	Cz06g03010	1	22.7265
hxk1-2	C	2	(+)	0.5	GLK1	Cz06g03010	1	22.6296
hxk1-2	C	3	(+)	0.5	GLK1	Cz06g03010	1	22.5883
WT	A	1	(-)	0.5	GAP1	Cz05g34160	1	21.3628
WT	A	2	(-)	0.5	GAP1	Cz05g34160	1	21.3782
WT	A	3	(-)	0.5	GAP1	Cz05g34160	1	21.552
hxk1-1	A	1	(-)	0.5	GAP1	Cz05g34160	1	21.04
hxk1-1	A	2	(-)	0.5	GAP1	Cz05g34160	1	21.12
hxk1-1	A	3	(-)	0.5	GAP1	Cz05g34160	1	21.1458
hxk1-2	A	1	(-)	0.5	GAP1	Cz05g34160	1	22.5706
hxk1-2	A	2	(-)	0.5	GAP1	Cz05g34160	1	22.7669
hxk1-2	A	3	(-)	0.5	GAP1	Cz05g34160	1	22.7934
WT	B	1	(-)	0.5	GAP1	Cz05g34160	1	20.9016
WT	B	2	(-)	0.5	GAP1	Cz05g34160	1	20.7608
WT	B	3	(-)	0.5	GAP1	Cz05g34160	1	21.0807
hxk1-1	B	1	(-)	0.5	GAP1	Cz05g34160	1	21.809
hxk1-1	B	2	(-)	0.5	GAP1	Cz05g34160	1	21.8817
hxk1-1	B	3	(-)	0.5	GAP1	Cz05g34160	1	21.8006
hxk1-2	B	1	(-)	0.5	GAP1	Cz05g34160	1	22.8514
hxk1-2	B	2	(-)	0.5	GAP1	Cz05g34160	1	22.8314
hxk1-2	B	3	(-)	0.5	GAP1	Cz05g34160	1	22.9066
WT	C	1	(-)	0.5	GAP1	Cz05g34160	1	21.6091
WT	C	2	(-)	0.5	GAP1	Cz05g34160	1	21.6675
WT	C	3	(-)	0.5	GAP1	Cz05g34160	1	21.5056
hxk1-1	C	1	(-)	0.5	GAP1	Cz05g34160	1	23.0393
hxk1-1	C	2	(-)	0.5	GAP1	Cz05g34160	1	22.9144
hxk1-1	C	3	(-)	0.5	GAP1	Cz05g34160	1	23.3912
hxk1-2	C	1	(-)	0.5	GAP1	Cz05g34160	1	23.1232
hxk1-2	C	2	(-)	0.5	GAP1	Cz05g34160	1	23.1641
hxk1-2	C	3	(-)	0.5	GAP1	Cz05g34160	1	23.542
WT	A	1	(+)	0.5	GAP1	Cz05g34160	1	18.5007
WT	A	2	(+)	0.5	GAP1	Cz05g34160	1	18.7093
WT	A	3	(+)	0.5	GAP1	Cz05g34160	1	18.9924
hxk1-1	A	1	(+)	0.5	GAP1	Cz05g34160	1	20.9585
hxk1-1	A	2	(+)	0.5	GAP1	Cz05g34160	1	20.9839
hxk1-1	A	3	(+)	0.5	GAP1	Cz05g34160	1	21.1372
hxk1-2	A	1	(+)	0.5	GAP1	Cz05g34160	1	22.4192
hxk1-2	A	2	(+)	0.5	GAP1	Cz05g34160	1	22.4212
hxk1-2	A	3	(+)	0.5	GAP1	Cz05g34160	1	22.7452
WT	B	1	(+)	0.5	GAP1	Cz05g34160	1	18.1721
WT	B	2	(+)	0.5	GAP1	Cz05g34160	1	18.2875
WT	B	3	(+)	0.5	GAP1	Cz05g34160	1	18.4706
hxk1-1	B	1	(+)	0.5	GAP1	Cz05g34160	1	20.9653
hxk1-1	B	2	(+)	0.5	GAP1	Cz05g34160	1	20.9422
hxk1-1	B	3	(+)	0.5	GAP1	Cz05g34160	1	21.7596
hxk1-2	B	1	(+)	0.5	GAP1	Cz05g34160	1	22.2613
hxk1-2	B	2	(+)	0.5	GAP1	Cz05g34160	1	22.3532
hxk1-2	B	3	(+)	0.5	GAP1	Cz05g34160	1	22.4292
WT	C	1	(+)	0.5	GAP1	Cz05g34160	1	17.8271
WT	C	2	(+)	0.5	GAP1	Cz05g34160	1	17.841
WT	C	3	(+)	0.5	GAP1	Cz05g34160	1	17.9213
hxk1-1	C	1	(+)	0.5	GAP1	Cz05g34160	1	21.9274
hxk1-1	C	2	(+)	0.5	GAP1	Cz05g34160	1	22.0354
hxk1-1	C	3	(+)	0.5	GAP1	Cz05g34160	1	21.9257
hxk1-2	C	1	(+)	0.5	GAP1	Cz05g34160	1	22.3452
hxk1-2	C	2	(+)	0.5	GAP1	Cz05g34160	1	22.3853
hxk1-2	C	3	(+)	0.5	GAP1	Cz05g34160	1	22.6804
WT	A	1	(-)	0.5	BKT1	Cz13g13100	1	21.9665
WT	A	2	(-)	0.5	BKT1	Cz13g13100	1	22.0494
WT	A	3	(-)	0.5	BKT1	Cz13g13100	1	21.9788
hxk1-1	A	1	(-)	0.5	BKT1	Cz13g13100	1	21.9786
hxk1-1	A	2	(-)	0.5	BKT1	Cz13g13100	1	21.9789
hxk1-1	A	3	(-)	0.5	BKT1	Cz13g13100	1	22.0187
hxk1-2	A	1	(-)	0.5	BKT1	Cz13g13100	1	21.6963
hxk1-2	A	2	(-)	0.5	BKT1	Cz13g13100	1	21.7729
hxk1-2	A	3	(-)	0.5	BKT1	Cz13g13100	1	21.836
WT	B	1	(-)	0.5	BKT1	Cz13g13100	1	21.2647
WT	B	2	(-)	0.5	BKT1	Cz13g13100	1	21.3582
WT	B	3	(-)	0.5	BKT1	Cz13g13100	1	21.3225
hxk1-1	B	1	(-)	0.5	BKT1	Cz13g13100	1	22.3153
hxk1-1	B	2	(-)	0.5	BKT1	Cz13g13100	1	22.3411
hxk1-1	B	3	(-)	0.5	BKT1	Cz13g13100	1	22.3137
hxk1-2	B	1	(-)	0.5	BKT1	Cz13g13100	1	21.9822
hxk1-2	B	2	(-)	0.5	BKT1	Cz13g13100	1	22.1028
hxk1-2	B	3	(-)	0.5	BKT1	Cz13g13100	1	22.1376
WT	C	1	(-)	0.5	BKT1	Cz13g13100	1	21.7256
WT	C	2	(-)	0.5	BKT1	Cz13g13100	1	21.6435
WT	C	3	(-)	0.5	BKT1	Cz13g13100	1	21.7193
hxk1-1	C	1	(-)	0.5	BKT1	Cz13g13100	1	23.5374
hxk1-1	C	2	(-)	0.5	BKT1	Cz13g13100	1	23.3341
hxk1-1	C	3	(-)	0.5	BKT1	Cz13g13100	1	23.393
hxk1-2	C	1	(-)	0.5	BKT1	Cz13g13100	1	22.1552
hxk1-2	C	2	(-)	0.5	BKT1	Cz13g13100	1	22.2039
hxk1-2	C	3	(-)	0.5	BKT1	Cz13g13100	1	22.2985
WT	A	1	(+)	0.5	BKT1	Cz13g13100	1	22.7581
WT	A	2	(+)	0.5	BKT1	Cz13g13100	1	22.7734
WT	A	3	(+)	0.5	BKT1	Cz13g13100	1	22.8308
hxk1-1	A	1	(+)	0.5	BKT1	Cz13g13100	1	22.7277
hxk1-1	A	2	(+)	0.5	BKT1	Cz13g13100	1	22.8546
hxk1-1	A	3	(+)	0.5	BKT1	Cz13g13100	1	22.6943
hxk1-2	A	1	(+)	0.5	BKT1	Cz13g13100	1	21.3961
hxk1-2	A	2	(+)	0.5	BKT1	Cz13g13100	1	21.5242
hxk1-2	A	3	(+)	0.5	BKT1	Cz13g13100	1	21.562
WT	B	1	(+)	0.5	BKT1	Cz13g13100	1	22.0477
WT	B	2	(+)	0.5	BKT1	Cz13g13100	1	21.5208
WT	B	3	(+)	0.5	BKT1	Cz13g13100	1	22.1082
hxk1-1	B	1	(+)	0.5	BKT1	Cz13g13100	1	23.4785
hxk1-1	B	2	(+)	0.5	BKT1	Cz13g13100	1	23.373
hxk1-1	B	3	(+)	0.5	BKT1	Cz13g13100	1	23.4081
hxk1-2	B	1	(+)	0.5	BKT1	Cz13g13100	1	21.6279
hxk1-2	B	2	(+)	0.5	BKT1	Cz13g13100	1	21.6175
hxk1-2	B	3	(+)	0.5	BKT1	Cz13g13100	1	21.6237
WT	C	1	(+)	0.5	BKT1	Cz13g13100	1	22.3414
WT	C	2	(+)	0.5	BKT1	Cz13g13100	1	25.9302
WT	C	3	(+)	0.5	BKT1	Cz13g13100	1	22.4221
hxk1-1	C	1	(+)	0.5	BKT1	Cz13g13100	1	24.4776
hxk1-1	C	2	(+)	0.5	BKT1	Cz13g13100	1	24.4739
hxk1-1	C	3	(+)	0.5	BKT1	Cz13g13100	1	24.4403
hxk1-2	C	1	(+)	0.5	BKT1	Cz13g13100	1	21.5824
hxk1-2	C	2	(+)	0.5	BKT1	Cz13g13100	1	21.4675
hxk1-2	C	3	(+)	0.5	BKT1	Cz13g13100	1	21.7533
WT	A	1	(-)	0.5	PSAH	Cz12g12230	1	17.4156
WT	A	2	(-)	0.5	PSAH	Cz12g12230	1	18.0167
WT	A	3	(-)	0.5	PSAH	Cz12g12230	1	17.8015
hxk1-1	A	1	(-)	0.5	PSAH	Cz12g12230	1	17.0672
hxk1-1	A	2	(-)	0.5	PSAH	Cz12g12230	1	17.0511
hxk1-1	A	3	(-)	0.5	PSAH	Cz12g12230	1	17.007
hxk1-2	A	1	(-)	0.5	PSAH	Cz12g12230	1	18.0586
hxk1-2	A	2	(-)	0.5	PSAH	Cz12g12230	1	18.1608
hxk1-2	A	3	(-)	0.5	PSAH	Cz12g12230	1	18.2637
WT	B	1	(-)	0.5	PSAH	Cz12g12230	1	17.7647
WT	B	2	(-)	0.5	PSAH	Cz12g12230	1	17.4224
WT	B	3	(-)	0.5	PSAH	Cz12g12230	1	17.6995
hxk1-1	B	1	(-)	0.5	PSAH	Cz12g12230	1	17.9915
hxk1-1	B	2	(-)	0.5	PSAH	Cz12g12230	1	17.9602
hxk1-1	B	3	(-)	0.5	PSAH	Cz12g12230	1	17.8323
hxk1-2	B	1	(-)	0.5	PSAH	Cz12g12230	1	18.1656
hxk1-2	B	2	(-)	0.5	PSAH	Cz12g12230	1	18.2338
hxk1-2	B	3	(-)	0.5	PSAH	Cz12g12230	1	18.2963
WT	C	1	(-)	0.5	PSAH	Cz12g12230	1	17.9161
WT	C	2	(-)	0.5	PSAH	Cz12g12230	1	17.7104
WT	C	3	(-)	0.5	PSAH	Cz12g12230	1	17.6388
hxk1-1	C	1	(-)	0.5	PSAH	Cz12g12230	1	18.4196
hxk1-1	C	2	(-)	0.5	PSAH	Cz12g12230	1	18.1786
hxk1-1	C	3	(-)	0.5	PSAH	Cz12g12230	1	18.2869
hxk1-2	C	1	(-)	0.5	PSAH	Cz12g12230	1	18.0897
hxk1-2	C	2	(-)	0.5	PSAH	Cz12g12230	1	18.4181
hxk1-2	C	3	(-)	0.5	PSAH	Cz12g12230	1	18.4798
WT	A	1	(+)	0.5	PSAH	Cz12g12230	1	18.6517
WT	A	2	(+)	0.5	PSAH	Cz12g12230	1	18.7917
WT	A	3	(+)	0.5	PSAH	Cz12g12230	1	18.7035
hxk1-1	A	1	(+)	0.5	PSAH	Cz12g12230	1	18.0663
hxk1-1	A	2	(+)	0.5	PSAH	Cz12g12230	1	17.9939
hxk1-1	A	3	(+)	0.5	PSAH	Cz12g12230	1	18.077
hxk1-2	A	1	(+)	0.5	PSAH	Cz12g12230	1	18.1117
hxk1-2	A	2	(+)	0.5	PSAH	Cz12g12230	1	18.2952
hxk1-2	A	3	(+)	0.5	PSAH	Cz12g12230	1	18.3579
WT	B	1	(+)	0.5	PSAH	Cz12g12230	1	18.6896
WT	B	2	(+)	0.5	PSAH	Cz12g12230	1	18.7947
WT	B	3	(+)	0.5	PSAH	Cz12g12230	1	18.8389
hxk1-1	B	1	(+)	0.5	PSAH	Cz12g12230	1	17.9083
hxk1-1	B	2	(+)	0.5	PSAH	Cz12g12230	1	17.9755
hxk1-1	B	3	(+)	0.5	PSAH	Cz12g12230	1	18.0273
hxk1-2	B	1	(+)	0.5	PSAH	Cz12g12230	1	17.9214
hxk1-2	B	2	(+)	0.5	PSAH	Cz12g12230	1	18.0684
hxk1-2	B	3	(+)	0.5	PSAH	Cz12g12230	1	18.1296
WT	C	1	(+)	0.5	PSAH	Cz12g12230	1	18.3487
WT	C	2	(+)	0.5	PSAH	Cz12g12230	1	18.5447
WT	C	3	(+)	0.5	PSAH	Cz12g12230	1	18.37
hxk1-1	C	1	(+)	0.5	PSAH	Cz12g12230	1	17.9252
hxk1-1	C	2	(+)	0.5	PSAH	Cz12g12230	1	17.9397
hxk1-1	C	3	(+)	0.5	PSAH	Cz12g12230	1	17.9127
hxk1-2	C	1	(+)	0.5	PSAH	Cz12g12230	1	18.3384
hxk1-2	C	2	(+)	0.5	PSAH	Cz12g12230	1	18.4509
hxk1-2	C	3	(+)	0.5	PSAH	Cz12g12230	1	18.4079
WT	A	1	(-)	0.5	APPS	Cz04g37020	2	20.126
WT	A	2	(-)	0.5	APPS	Cz04g37020	2	20.0695
WT	A	3	(-)	0.5	APPS	Cz04g37020	2	20.0832
hxk1-1	A	1	(-)	0.5	APPS	Cz04g37020	2	18.868
hxk1-1	A	2	(-)	0.5	APPS	Cz04g37020	2	18.9807
hxk1-1	A	3	(-)	0.5	APPS	Cz04g37020	2	18.9439
hxk1-2	A	1	(-)	0.5	APPS	Cz04g37020	2	18.6998
hxk1-2	A	2	(-)	0.5	APPS	Cz04g37020	2	18.7332
hxk1-2	A	3	(-)	0.5	APPS	Cz04g37020	2	18.7824
WT	B	1	(-)	0.5	APPS	Cz04g37020	2	19.9321
WT	B	2	(-)	0.5	APPS	Cz04g37020	2	19.9411
WT	B	3	(-)	0.5	APPS	Cz04g37020	2	19.9322
hxk1-1	B	1	(-)	0.5	APPS	Cz04g37020	2	19.0969
hxk1-1	B	2	(-)	0.5	APPS	Cz04g37020	2	19.1058
hxk1-1	B	3	(-)	0.5	APPS	Cz04g37020	2	19.0508
hxk1-2	B	1	(-)	0.5	APPS	Cz04g37020	2	18.8204
hxk1-2	B	2	(-)	0.5	APPS	Cz04g37020	2	18.7381
hxk1-2	B	3	(-)	0.5	APPS	Cz04g37020	2	18.971
WT	C	1	(-)	0.5	APPS	Cz04g37020	2	19.9217
WT	C	2	(-)	0.5	APPS	Cz04g37020	2	19.979
WT	C	3	(-)	0.5	APPS	Cz04g37020	2	19.7397
hxk1-1	C	1	(-)	0.5	APPS	Cz04g37020	2	18.7113
hxk1-1	C	2	(-)	0.5	APPS	Cz04g37020	2	18.784
hxk1-1	C	3	(-)	0.5	APPS	Cz04g37020	2	18.8667
hxk1-2	C	1	(-)	0.5	APPS	Cz04g37020	2	18.565
hxk1-2	C	2	(-)	0.5	APPS	Cz04g37020	2	18.4943
hxk1-2	C	3	(-)	0.5	APPS	Cz04g37020	2	17.1131
WT	A	1	(+)	0.5	APPS	Cz04g37020	2	19.9029
WT	A	2	(+)	0.5	APPS	Cz04g37020	2	19.9131
WT	A	3	(+)	0.5	APPS	Cz04g37020	2	19.9811
hxk1-1	A	1	(+)	0.5	APPS	Cz04g37020	2	18.2021
hxk1-1	A	2	(+)	0.5	APPS	Cz04g37020	2	18.1172
hxk1-1	A	3	(+)	0.5	APPS	Cz04g37020	2	18.2957
hxk1-2	A	1	(+)	0.5	APPS	Cz04g37020	2	18.3267
hxk1-2	A	2	(+)	0.5	APPS	Cz04g37020	2	18.3409
hxk1-2	A	3	(+)	0.5	APPS	Cz04g37020	2	18.493
WT	B	1	(+)	0.5	APPS	Cz04g37020	2	18.9882
WT	B	2	(+)	0.5	APPS	Cz04g37020	2	19.1361
WT	B	3	(+)	0.5	APPS	Cz04g37020	2	19.2083
hxk1-1	B	1	(+)	0.5	APPS	Cz04g37020	2	18.8711
hxk1-1	B	2	(+)	0.5	APPS	Cz04g37020	2	18.9039
hxk1-1	B	3	(+)	0.5	APPS	Cz04g37020	2	18.9578
hxk1-2	B	1	(+)	0.5	APPS	Cz04g37020	2	18.1823
hxk1-2	B	2	(+)	0.5	APPS	Cz04g37020	2	18.3991
hxk1-2	B	3	(+)	0.5	APPS	Cz04g37020	2	18.4125
WT	C	1	(+)	0.5	APPS	Cz04g37020	2	19.0294
WT	C	2	(+)	0.5	APPS	Cz04g37020	2	19.06
WT	C	3	(+)	0.5	APPS	Cz04g37020	2	19.011
hxk1-1	C	1	(+)	0.5	APPS	Cz04g37020	2	18.809
hxk1-1	C	2	(+)	0.5	APPS	Cz04g37020	2	18.6945
hxk1-1	C	3	(+)	0.5	APPS	Cz04g37020	2	18.683
hxk1-2	C	1	(+)	0.5	APPS	Cz04g37020	2	18.4345
hxk1-2	C	2	(+)	0.5	APPS	Cz04g37020	2	18.6983
hxk1-2	C	3	(+)	0.5	APPS	Cz04g37020	2	18.7175
WT	A	1	(-)	0.5	PsbO	Cz16g19040	2	15.3653
WT	A	2	(-)	0.5	PsbO	Cz16g19040	2	15.3521
WT	A	3	(-)	0.5	PsbO	Cz16g19040	2	15.2728
hxk1-1	A	1	(-)	0.5	PsbO	Cz16g19040	2	14.4056
hxk1-1	A	2	(-)	0.5	PsbO	Cz16g19040	2	14.6519
hxk1-1	A	3	(-)	0.5	PsbO	Cz16g19040	2	14.9345
hxk1-2	A	1	(-)	0.5	PsbO	Cz16g19040	2	15.3273
hxk1-2	A	2	(-)	0.5	PsbO	Cz16g19040	2	15.5726
hxk1-2	A	3	(-)	0.5	PsbO	Cz16g19040	2	15.7971
WT	B	1	(-)	0.5	PsbO	Cz16g19040	2	15.24
WT	B	2	(-)	0.5	PsbO	Cz16g19040	2	15.239
WT	B	3	(-)	0.5	PsbO	Cz16g19040	2	15.2523
hxk1-1	B	1	(-)	0.5	PsbO	Cz16g19040	2	15.1789
hxk1-1	B	2	(-)	0.5	PsbO	Cz16g19040	2	15.154
hxk1-1	B	3	(-)	0.5	PsbO	Cz16g19040	2	15.0631
hxk1-2	B	1	(-)	0.5	PsbO	Cz16g19040	2	15.6582
hxk1-2	B	2	(-)	0.5	PsbO	Cz16g19040	2	15.7272
hxk1-2	B	3	(-)	0.5	PsbO	Cz16g19040	2	15.6791
WT	C	1	(-)	0.5	PsbO	Cz16g19040	2	15.3075
WT	C	2	(-)	0.5	PsbO	Cz16g19040	2	15.3736
WT	C	3	(-)	0.5	PsbO	Cz16g19040	2	15.2432
hxk1-1	C	1	(-)	0.5	PsbO	Cz16g19040	2	15.1534
hxk1-1	C	2	(-)	0.5	PsbO	Cz16g19040	2	15.0406
hxk1-1	C	3	(-)	0.5	PsbO	Cz16g19040	2	15.1816
hxk1-2	C	1	(-)	0.5	PsbO	Cz16g19040	2	15.1594
hxk1-2	C	2	(-)	0.5	PsbO	Cz16g19040	2	15.2146
hxk1-2	C	3	(-)	0.5	PsbO	Cz16g19040	2	14.9801
WT	A	1	(+)	0.5	PsbO	Cz16g19040	2	16.0755
WT	A	2	(+)	0.5	PsbO	Cz16g19040	2	16.122
WT	A	3	(+)	0.5	PsbO	Cz16g19040	2	16.0561
hxk1-1	A	1	(+)	0.5	PsbO	Cz16g19040	2	14.5978
hxk1-1	A	2	(+)	0.5	PsbO	Cz16g19040	2	14.88
hxk1-1	A	3	(+)	0.5	PsbO	Cz16g19040	2	14.5678
hxk1-2	A	1	(+)	0.5	PsbO	Cz16g19040	2	15.1464
hxk1-2	A	2	(+)	0.5	PsbO	Cz16g19040	2	14.954
hxk1-2	A	3	(+)	0.5	PsbO	Cz16g19040	2	15.3744
WT	B	1	(+)	0.5	PsbO	Cz16g19040	2	16.5145
WT	B	2	(+)	0.5	PsbO	Cz16g19040	2	16.45
WT	B	3	(+)	0.5	PsbO	Cz16g19040	2	16.4533
hxk1-1	B	1	(+)	0.5	PsbO	Cz16g19040	2	14.764
hxk1-1	B	2	(+)	0.5	PsbO	Cz16g19040	2	14.7474
hxk1-1	B	3	(+)	0.5	PsbO	Cz16g19040	2	14.3701
hxk1-2	B	1	(+)	0.5	PsbO	Cz16g19040	2	14.7856
hxk1-2	B	2	(+)	0.5	PsbO	Cz16g19040	2	15.5206
hxk1-2	B	3	(+)	0.5	PsbO	Cz16g19040	2	14.5935
WT	C	1	(+)	0.5	PsbO	Cz16g19040	2	16.0018
WT	C	2	(+)	0.5	PsbO	Cz16g19040	2	16.0583
WT	C	3	(+)	0.5	PsbO	Cz16g19040	2	16.1288
hxk1-1	C	1	(+)	0.5	PsbO	Cz16g19040	2	14.8228
hxk1-1	C	2	(+)	0.5	PsbO	Cz16g19040	2	14.7845
hxk1-1	C	3	(+)	0.5	PsbO	Cz16g19040	2	14.3655
hxk1-2	C	1	(+)	0.5	PsbO	Cz16g19040	2	15.5947
hxk1-2	C	2	(+)	0.5	PsbO	Cz16g19040	2	15.5704
hxk1-2	C	3	(+)	0.5	PsbO	Cz16g19040	2	15.6452
WT	A	1	(-)	0.5	RBCS1	Cz17g13100	2	10.8954
WT	A	2	(-)	0.5	RBCS1	Cz17g13100	2	10.9751
WT	A	3	(-)	0.5	RBCS1	Cz17g13100	2	10.9875
hxk1-1	A	1	(-)	0.5	RBCS1	Cz17g13100	2	9.87554
hxk1-1	A	2	(-)	0.5	RBCS1	Cz17g13100	2	9.78617
hxk1-1	A	3	(-)	0.5	RBCS1	Cz17g13100	2	9.80188
hxk1-2	A	1	(-)	0.5	RBCS1	Cz17g13100	2	9.94685
hxk1-2	A	2	(-)	0.5	RBCS1	Cz17g13100	2	10.008
hxk1-2	A	3	(-)	0.5	RBCS1	Cz17g13100	2	10.0179
WT	B	1	(-)	0.5	RBCS1	Cz17g13100	2	10.4811
WT	B	2	(-)	0.5	RBCS1	Cz17g13100	2	10.3852
WT	B	3	(-)	0.5	RBCS1	Cz17g13100	2	10.3901
hxk1-1	B	1	(-)	0.5	RBCS1	Cz17g13100	2	10.4123
hxk1-1	B	2	(-)	0.5	RBCS1	Cz17g13100	2	10.3717
hxk1-1	B	3	(-)	0.5	RBCS1	Cz17g13100	2	10.4981
hxk1-2	B	1	(-)	0.5	RBCS1	Cz17g13100	2	10.3731
hxk1-2	B	2	(-)	0.5	RBCS1	Cz17g13100	2	10.1208
hxk1-2	B	3	(-)	0.5	RBCS1	Cz17g13100	2	10.1431
WT	C	1	(-)	0.5	RBCS1	Cz17g13100	2	10.8079
WT	C	2	(-)	0.5	RBCS1	Cz17g13100	2	10.8266
WT	C	3	(-)	0.5	RBCS1	Cz17g13100	2	10.7916
hxk1-1	C	1	(-)	0.5	RBCS1	Cz17g13100	2	10.4556
hxk1-1	C	2	(-)	0.5	RBCS1	Cz17g13100	2	10.4951
hxk1-1	C	3	(-)	0.5	RBCS1	Cz17g13100	2	10.3603
hxk1-2	C	1	(-)	0.5	RBCS1	Cz17g13100	2	9.85627
hxk1-2	C	2	(-)	0.5	RBCS1	Cz17g13100	2	9.78824
hxk1-2	C	3	(-)	0.5	RBCS1	Cz17g13100	2	9.89655
WT	A	1	(+)	0.5	RBCS1	Cz17g13100	2	11.2811
WT	A	2	(+)	0.5	RBCS1	Cz17g13100	2	11.3288
WT	A	3	(+)	0.5	RBCS1	Cz17g13100	2	11.2756
hxk1-1	A	1	(+)	0.5	RBCS1	Cz17g13100	2	9.95052
hxk1-1	A	2	(+)	0.5	RBCS1	Cz17g13100	2	10.0137
hxk1-1	A	3	(+)	0.5	RBCS1	Cz17g13100	2	9.91846
hxk1-2	A	1	(+)	0.5	RBCS1	Cz17g13100	2	10.3103
hxk1-2	A	2	(+)	0.5	RBCS1	Cz17g13100	2	10.0488
hxk1-2	A	3	(+)	0.5	RBCS1	Cz17g13100	2	9.95596
WT	B	1	(+)	0.5	RBCS1	Cz17g13100	2	11.0356
WT	B	2	(+)	0.5	RBCS1	Cz17g13100	2	11.1659
WT	B	3	(+)	0.5	RBCS1	Cz17g13100	2	10.9208
hxk1-1	B	1	(+)	0.5	RBCS1	Cz17g13100	2	10.2522
hxk1-1	B	2	(+)	0.5	RBCS1	Cz17g13100	2	10.2804
hxk1-1	B	3	(+)	0.5	RBCS1	Cz17g13100	2	10.6332
hxk1-2	B	1	(+)	0.5	RBCS1	Cz17g13100	2	9.79323
hxk1-2	B	2	(+)	0.5	RBCS1	Cz17g13100	2	9.82304
hxk1-2	B	3	(+)	0.5	RBCS1	Cz17g13100	2	9.74303
WT	C	1	(+)	0.5	RBCS1	Cz17g13100	2	10.9427
WT	C	2	(+)	0.5	RBCS1	Cz17g13100	2	10.9812
WT	C	3	(+)	0.5	RBCS1	Cz17g13100	2	11.0448
hxk1-1	C	1	(+)	0.5	RBCS1	Cz17g13100	2	10.0847
hxk1-1	C	2	(+)	0.5	RBCS1	Cz17g13100	2	10.2202
hxk1-1	C	3	(+)	0.5	RBCS1	Cz17g13100	2	10.414
hxk1-2	C	1	(+)	0.5	RBCS1	Cz17g13100	2	10.2414
hxk1-2	C	2	(+)	0.5	RBCS1	Cz17g13100	2	10.0904
hxk1-2	C	3	(+)	0.5	RBCS1	Cz17g13100	2	9.97234
WT	A	1	(-)	0.5	MLDP1	Cz04g29220	2	16.4589
WT	A	2	(-)	0.5	MLDP1	Cz04g29220	2	16.7303
WT	A	3	(-)	0.5	MLDP1	Cz04g29220	2	16.6332
hxk1-1	A	1	(-)	0.5	MLDP1	Cz04g29220	2	15.1833
hxk1-1	A	2	(-)	0.5	MLDP1	Cz04g29220	2	15.2149
hxk1-1	A	3	(-)	0.5	MLDP1	Cz04g29220	2	15.3383
hxk1-2	A	1	(-)	0.5	MLDP1	Cz04g29220	2	16.8518
hxk1-2	A	2	(-)	0.5	MLDP1	Cz04g29220	2	16.2622
hxk1-2	A	3	(-)	0.5	MLDP1	Cz04g29220	2	17.0542
WT	B	1	(-)	0.5	MLDP1	Cz04g29220	2	16.454
WT	B	2	(-)	0.5	MLDP1	Cz04g29220	2	16.2998
WT	B	3	(-)	0.5	MLDP1	Cz04g29220	2	16.5908
hxk1-1	B	1	(-)	0.5	MLDP1	Cz04g29220	2	15.3726
hxk1-1	B	2	(-)	0.5	MLDP1	Cz04g29220	2	15.4306
hxk1-1	B	3	(-)	0.5	MLDP1	Cz04g29220	2	15.3293
hxk1-2	B	1	(-)	0.5	MLDP1	Cz04g29220	2	17.0001
hxk1-2	B	2	(-)	0.5	MLDP1	Cz04g29220	2	17.2533
hxk1-2	B	3	(-)	0.5	MLDP1	Cz04g29220	2	17.2316
WT	C	1	(-)	0.5	MLDP1	Cz04g29220	2	16.2097
WT	C	2	(-)	0.5	MLDP1	Cz04g29220	2	16.2612
WT	C	3	(-)	0.5	MLDP1	Cz04g29220	2	16.6476
hxk1-1	C	1	(-)	0.5	MLDP1	Cz04g29220	2	14.7749
hxk1-1	C	2	(-)	0.5	MLDP1	Cz04g29220	2	15.52
hxk1-1	C	3	(-)	0.5	MLDP1	Cz04g29220	2	15.4108
hxk1-2	C	1	(-)	0.5	MLDP1	Cz04g29220	2	17.3173
hxk1-2	C	2	(-)	0.5	MLDP1	Cz04g29220	2	17.3687
hxk1-2	C	3	(-)	0.5	MLDP1	Cz04g29220	2	17.4991
WT	A	1	(+)	0.5	MLDP1	Cz04g29220	2	13.752
WT	A	2	(+)	0.5	MLDP1	Cz04g29220	2	13.9522
WT	A	3	(+)	0.5	MLDP1	Cz04g29220	2	14.0297
hxk1-1	A	1	(+)	0.5	MLDP1	Cz04g29220	2	15.9197
hxk1-1	A	2	(+)	0.5	MLDP1	Cz04g29220	2	15.9731
hxk1-1	A	3	(+)	0.5	MLDP1	Cz04g29220	2	15.5553
hxk1-2	A	1	(+)	0.5	MLDP1	Cz04g29220	2	16.8778
hxk1-2	A	2	(+)	0.5	MLDP1	Cz04g29220	2	17.2098
hxk1-2	A	3	(+)	0.5	MLDP1	Cz04g29220	2	17.3438
WT	B	1	(+)	0.5	MLDP1	Cz04g29220	2	13.922
WT	B	2	(+)	0.5	MLDP1	Cz04g29220	2	13.9643
WT	B	3	(+)	0.5	MLDP1	Cz04g29220	2	14.5854
hxk1-1	B	1	(+)	0.5	MLDP1	Cz04g29220	2	15.9299
hxk1-1	B	2	(+)	0.5	MLDP1	Cz04g29220	2	16.5208
hxk1-1	B	3	(+)	0.5	MLDP1	Cz04g29220	2	17.0875
hxk1-2	B	1	(+)	0.5	MLDP1	Cz04g29220	2	16.7062
hxk1-2	B	2	(+)	0.5	MLDP1	Cz04g29220	2	16.5206
hxk1-2	B	3	(+)	0.5	MLDP1	Cz04g29220	2	17.194
WT	C	1	(+)	0.5	MLDP1	Cz04g29220	2	14.3248
WT	C	2	(+)	0.5	MLDP1	Cz04g29220	2	14.5358
WT	C	3	(+)	0.5	MLDP1	Cz04g29220	2	14.1667
hxk1-1	C	1	(+)	0.5	MLDP1	Cz04g29220	2	16.228
hxk1-1	C	2	(+)	0.5	MLDP1	Cz04g29220	2	16.5827
hxk1-1	C	3	(+)	0.5	MLDP1	Cz04g29220	2	16.5027
hxk1-2	C	1	(+)	0.5	MLDP1	Cz04g29220	2	16.5279
hxk1-2	C	2	(+)	0.5	MLDP1	Cz04g29220	2	16.7854
hxk1-2	C	3	(+)	0.5	MLDP1	Cz04g29220	2	17.5758
WT	A	1	(-)	0.5	SMP1		2	16.7836
WT	A	2	(-)	0.5	SMP1		2	16.6178
WT	A	3	(-)	0.5	SMP1		2	16.6282
hxk1-1	A	1	(-)	0.5	SMP1		2	16.3208
hxk1-1	A	2	(-)	0.5	SMP1		2	16.4738
hxk1-1	A	3	(-)	0.5	SMP1		2	16.5323
hxk1-2	A	1	(-)	0.5	SMP1		2	17.1268
hxk1-2	A	2	(-)	0.5	SMP1		2	16.929
hxk1-2	A	3	(-)	0.5	SMP1		2	17.2638
WT	B	1	(-)	0.5	SMP1		2	16.3261
WT	B	2	(-)	0.5	SMP1		2	15.9319
WT	B	3	(-)	0.5	SMP1		2	16.1294
hxk1-1	B	1	(-)	0.5	SMP1		2	16.4241
hxk1-1	B	2	(-)	0.5	SMP1		2	16.286
hxk1-1	B	3	(-)	0.5	SMP1		2	16.5239
hxk1-2	B	1	(-)	0.5	SMP1		2	17.238
hxk1-2	B	2	(-)	0.5	SMP1		2	16.9959
hxk1-2	B	3	(-)	0.5	SMP1		2	16.7872
WT	C	1	(-)	0.5	SMP1		2	16.2831
WT	C	2	(-)	0.5	SMP1		2	16.1619
WT	C	3	(-)	0.5	SMP1		2	16.6009
hxk1-1	C	1	(-)	0.5	SMP1		2	16.6156
hxk1-1	C	2	(-)	0.5	SMP1		2	16.6176
hxk1-1	C	3	(-)	0.5	SMP1		2	16.8619
hxk1-2	C	1	(-)	0.5	SMP1		2	16.9528
hxk1-2	C	2	(-)	0.5	SMP1		2	16.6841
hxk1-2	C	3	(-)	0.5	SMP1		2	17.1759
WT	A	1	(+)	0.5	SMP1		2	9.7186
WT	A	2	(+)	0.5	SMP1		2	11.3271
WT	A	3	(+)	0.5	SMP1		2	9.79776
hxk1-1	A	1	(+)	0.5	SMP1		2	13.0886
hxk1-1	A	2	(+)	0.5	SMP1		2	13.4114
hxk1-1	A	3	(+)	0.5	SMP1		2	13.7523
hxk1-2	A	1	(+)	0.5	SMP1		2	16.2646
hxk1-2	A	2	(+)	0.5	SMP1		2	15.7509
hxk1-2	A	3	(+)	0.5	SMP1		2	15.9071
WT	B	1	(+)	0.5	SMP1		2	11.6367
WT	B	2	(+)	0.5	SMP1		2	11.6718
WT	B	3	(+)	0.5	SMP1		2	11.8553
hxk1-1	B	1	(+)	0.5	SMP1		2	4.31268
hxk1-1	B	2	(+)	0.5	SMP1		2	13.1637
hxk1-1	B	3	(+)	0.5	SMP1		2	13.2364
hxk1-2	B	1	(+)	0.5	SMP1		2	16.2235
hxk1-2	B	2	(+)	0.5	SMP1		2	16.3557
hxk1-2	B	3	(+)	0.5	SMP1		2	16.6344
WT	C	1	(+)	0.5	SMP1		2	10.9627
WT	C	2	(+)	0.5	SMP1		2	7.23505
WT	C	3	(+)	0.5	SMP1		2	9.77007
hxk1-1	C	1	(+)	0.5	SMP1		2	13.357
hxk1-1	C	2	(+)	0.5	SMP1		2	13.7017
hxk1-1	C	3	(+)	0.5	SMP1		2	13.7313
hxk1-2	C	1	(+)	0.5	SMP1		2	15.4323
hxk1-2	C	2	(+)	0.5	SMP1		2	16.1724
hxk1-2	C	3	(+)	0.5	SMP1		2	16.21
WT	A	1	(-)	0.5	PYK2	Cz01g21060	2	21.5277
WT	A	2	(-)	0.5	PYK2	Cz01g21060	2	21.5634
WT	A	3	(-)	0.5	PYK2	Cz01g21060	2	21.6048
hxk1-1	A	1	(-)	0.5	PYK2	Cz01g21060	2	22.8552
hxk1-1	A	2	(-)	0.5	PYK2	Cz01g21060	2	22.8967
hxk1-1	A	3	(-)	0.5	PYK2	Cz01g21060	2	22.7799
hxk1-2	A	1	(-)	0.5	PYK2	Cz01g21060	2	21.3959
hxk1-2	A	2	(-)	0.5	PYK2	Cz01g21060	2	21.5211
hxk1-2	A	3	(-)	0.5	PYK2	Cz01g21060	2	21.3972
WT	B	1	(-)	0.5	PYK2	Cz01g21060	2	21.6901
WT	B	2	(-)	0.5	PYK2	Cz01g21060	2	21.7302
WT	B	3	(-)	0.5	PYK2	Cz01g21060	2	21.6888
hxk1-1	B	1	(-)	0.5	PYK2	Cz01g21060	2	23.1882
hxk1-1	B	2	(-)	0.5	PYK2	Cz01g21060	2	23.0432
hxk1-1	B	3	(-)	0.5	PYK2	Cz01g21060	2	23.0075
hxk1-2	B	1	(-)	0.5	PYK2	Cz01g21060	2	21.4173
hxk1-2	B	2	(-)	0.5	PYK2	Cz01g21060	2	21.414
hxk1-2	B	3	(-)	0.5	PYK2	Cz01g21060	2	21.5874
WT	C	1	(-)	0.5	PYK2	Cz01g21060	2	22.1699
WT	C	2	(-)	0.5	PYK2	Cz01g21060	2	22.2802
WT	C	3	(-)	0.5	PYK2	Cz01g21060	2	22.2176
hxk1-1	C	1	(-)	0.5	PYK2	Cz01g21060	2	23.9693
hxk1-1	C	2	(-)	0.5	PYK2	Cz01g21060	2	24.0895
hxk1-1	C	3	(-)	0.5	PYK2	Cz01g21060	2	23.9903
hxk1-2	C	1	(-)	0.5	PYK2	Cz01g21060	2	20.8842
hxk1-2	C	2	(-)	0.5	PYK2	Cz01g21060	2	20.8527
hxk1-2	C	3	(-)	0.5	PYK2	Cz01g21060	2	20.9283
WT	A	1	(+)	0.5	PYK2	Cz01g21060	2	18.9603
WT	A	2	(+)	0.5	PYK2	Cz01g21060	2	19.009
WT	A	3	(+)	0.5	PYK2	Cz01g21060	2	18.9882
hxk1-1	A	1	(+)	0.5	PYK2	Cz01g21060	2	21.8424
hxk1-1	A	2	(+)	0.5	PYK2	Cz01g21060	2	21.7607
hxk1-1	A	3	(+)	0.5	PYK2	Cz01g21060	2	21.7037
hxk1-2	A	1	(+)	0.5	PYK2	Cz01g21060	2	20.3323
hxk1-2	A	2	(+)	0.5	PYK2	Cz01g21060	2	20.6949
hxk1-2	A	3	(+)	0.5	PYK2	Cz01g21060	2	20.4303
WT	B	1	(+)	0.5	PYK2	Cz01g21060	2	19.2774
WT	B	2	(+)	0.5	PYK2	Cz01g21060	2	19.3454
WT	B	3	(+)	0.5	PYK2	Cz01g21060	2	19.3676
hxk1-1	B	1	(+)	0.5	PYK2	Cz01g21060	2	21.1934
hxk1-1	B	2	(+)	0.5	PYK2	Cz01g21060	2	21.0834
hxk1-1	B	3	(+)	0.5	PYK2	Cz01g21060	2	21.2029
hxk1-2	B	1	(+)	0.5	PYK2	Cz01g21060	2	20.3082
hxk1-2	B	2	(+)	0.5	PYK2	Cz01g21060	2	20.387
hxk1-2	B	3	(+)	0.5	PYK2	Cz01g21060	2	20.5559
WT	C	1	(+)	0.5	PYK2	Cz01g21060	2	18.9711
WT	C	2	(+)	0.5	PYK2	Cz01g21060	2	19.0185
WT	C	3	(+)	0.5	PYK2	Cz01g21060	2	19.0286
hxk1-1	C	1	(+)	0.5	PYK2	Cz01g21060	2	21.6836
hxk1-1	C	2	(+)	0.5	PYK2	Cz01g21060	2	21.657
hxk1-1	C	3	(+)	0.5	PYK2	Cz01g21060	2	21.6452
hxk1-2	C	1	(+)	0.5	PYK2	Cz01g21060	2	20.4101
hxk1-2	C	2	(+)	0.5	PYK2	Cz01g21060	2	20.3291
hxk1-2	C	3	(+)	0.5	PYK2	Cz01g21060	2	20.6582
WT	A	1	(-)	0.5	LHC16	Cz13g03240	2	11.864
WT	A	2	(-)	0.5	LHC16	Cz13g03240	2	13.5451
WT	A	3	(-)	0.5	LHC16	Cz13g03240	2	14.2414
hxk1-1	A	1	(-)	0.5	LHC16	Cz13g03240	2	12.3446
hxk1-1	A	2	(-)	0.5	LHC16	Cz13g03240	2	14.6648
hxk1-1	A	3	(-)	0.5	LHC16	Cz13g03240	2	14.8094
hxk1-2	A	1	(-)	0.5	LHC16	Cz13g03240	2	14.7945
hxk1-2	A	2	(-)	0.5	LHC16	Cz13g03240	2	14.419
hxk1-2	A	3	(-)	0.5	LHC16	Cz13g03240	2	14.619
WT	B	1	(-)	0.5	LHC16	Cz13g03240	2	13.6168
WT	B	2	(-)	0.5	LHC16	Cz13g03240	2	13.5922
WT	B	3	(-)	0.5	LHC16	Cz13g03240	2	13.623
hxk1-1	B	1	(-)	0.5	LHC16	Cz13g03240	2	15.0523
hxk1-1	B	2	(-)	0.5	LHC16	Cz13g03240	2	14.8582
hxk1-1	B	3	(-)	0.5	LHC16	Cz13g03240	2	14.4461
hxk1-2	B	1	(-)	0.5	LHC16	Cz13g03240	2	14.7225
hxk1-2	B	2	(-)	0.5	LHC16	Cz13g03240	2	14.7067
hxk1-2	B	3	(-)	0.5	LHC16	Cz13g03240	2	15.088
WT	C	1	(-)	0.5	LHC16	Cz13g03240	2	13.8129
WT	C	2	(-)	0.5	LHC16	Cz13g03240	2	13.9926
WT	C	3	(-)	0.5	LHC16	Cz13g03240	2	13.949
hxk1-1	C	1	(-)	0.5	LHC16	Cz13g03240	2	14.9042
hxk1-1	C	2	(-)	0.5	LHC16	Cz13g03240	2	14.9592
hxk1-1	C	3	(-)	0.5	LHC16	Cz13g03240	2	15.039
hxk1-2	C	1	(-)	0.5	LHC16	Cz13g03240	2	13.8967
hxk1-2	C	2	(-)	0.5	LHC16	Cz13g03240	2	11.9669
hxk1-2	C	3	(-)	0.5	LHC16	Cz13g03240	2	14.4359
WT	A	1	(+)	0.5	LHC16	Cz13g03240	2	13.8183
WT	A	2	(+)	0.5	LHC16	Cz13g03240	2	13.2967
WT	A	3	(+)	0.5	LHC16	Cz13g03240	2	13.8528
hxk1-1	A	1	(+)	0.5	LHC16	Cz13g03240	2	14.2206
hxk1-1	A	2	(+)	0.5	LHC16	Cz13g03240	2	14.0977
hxk1-1	A	3	(+)	0.5	LHC16	Cz13g03240	2	13.902
hxk1-2	A	1	(+)	0.5	LHC16	Cz13g03240	2	13.857
hxk1-2	A	2	(+)	0.5	LHC16	Cz13g03240	2	14.1911
hxk1-2	A	3	(+)	0.5	LHC16	Cz13g03240	2	12.2942
WT	B	1	(+)	0.5	LHC16	Cz13g03240	2	14.4468
WT	B	2	(+)	0.5	LHC16	Cz13g03240	2	14.4779
WT	B	3	(+)	0.5	LHC16	Cz13g03240	2	14.2829
hxk1-1	B	1	(+)	0.5	LHC16	Cz13g03240	2	14.4149
hxk1-1	B	2	(+)	0.5	LHC16	Cz13g03240	2	13.9898
hxk1-1	B	3	(+)	0.5	LHC16	Cz13g03240	2	14.3395
hxk1-2	B	1	(+)	0.5	LHC16	Cz13g03240	2	14.4289
hxk1-2	B	2	(+)	0.5	LHC16	Cz13g03240	2	14.6988
hxk1-2	B	3	(+)	0.5	LHC16	Cz13g03240	2	13.2424
WT	C	1	(+)	0.5	LHC16	Cz13g03240	2	13.7708
WT	C	2	(+)	0.5	LHC16	Cz13g03240	2	14.0362
WT	C	3	(+)	0.5	LHC16	Cz13g03240	2	13.2913
hxk1-1	C	1	(+)	0.5	LHC16	Cz13g03240	2	14.1262
hxk1-1	C	2	(+)	0.5	LHC16	Cz13g03240	2	14.062
hxk1-1	C	3	(+)	0.5	LHC16	Cz13g03240	2	13.7915
hxk1-2	C	1	(+)	0.5	LHC16	Cz13g03240	2	14.6804
hxk1-2	C	2	(+)	0.5	LHC16	Cz13g03240	2	15.0935
hxk1-2	C	3	(+)	0.5	LHC16	Cz13g03240	2	14.3088
WT	A	1	(-)	12	APPS	Cz04g37020	1	20.3432
WT	A	2	(-)	12	APPS	Cz04g37020	1	19.5918
WT	A	3	(-)	12	APPS	Cz04g37020	1	18.4108
hxk1-1	A	1	(-)	12	APPS	Cz04g37020	1	19.5405
hxk1-1	A	2	(-)	12	APPS	Cz04g37020	1	19.4593
hxk1-1	A	3	(-)	12	APPS	Cz04g37020	1	19.5173
hxk1-2	A	1	(-)	12	APPS	Cz04g37020	1	18.7057
hxk1-2	A	2	(-)	12	APPS	Cz04g37020	1	19.2777
hxk1-2	A	3	(-)	12	APPS	Cz04g37020	1	19.6188
WT	B	1	(-)	12	APPS	Cz04g37020	1	18.6776
WT	B	2	(-)	12	APPS	Cz04g37020	1	19.8832
WT	B	3	(-)	12	APPS	Cz04g37020	1	18.6329
hxk1-1	B	1	(-)	12	APPS	Cz04g37020	1	20.4704
hxk1-1	B	2	(-)	12	APPS	Cz04g37020	1	20.1138
hxk1-1	B	3	(-)	12	APPS	Cz04g37020	1	20.1005
hxk1-2	B	1	(-)	12	APPS	Cz04g37020	1	19.1159
hxk1-2	B	2	(-)	12	APPS	Cz04g37020	1	19.9865
hxk1-2	B	3	(-)	12	APPS	Cz04g37020	1	19.4523
WT	C	1	(-)	12	APPS	Cz04g37020	1	18.9723
WT	C	2	(-)	12	APPS	Cz04g37020	1	19.4291
WT	C	3	(-)	12	APPS	Cz04g37020	1	20.4494
hxk1-1	C	1	(-)	12	APPS	Cz04g37020	1	19.5999
hxk1-1	C	2	(-)	12	APPS	Cz04g37020	1	20.1374
hxk1-1	C	3	(-)	12	APPS	Cz04g37020	1	19.3345
hxk1-2	C	1	(-)	12	APPS	Cz04g37020	1	19.4688
hxk1-2	C	2	(-)	12	APPS	Cz04g37020	1	19.4242
hxk1-2	C	3	(-)	12	APPS	Cz04g37020	1	19.5853
WT	A	1	(+)	12	APPS	Cz04g37020	1	18.7904
WT	A	2	(+)	12	APPS	Cz04g37020	1	20.2794
WT	A	3	(+)	12	APPS	Cz04g37020	1	20.0357
hxk1-1	A	1	(+)	12	APPS	Cz04g37020	1	20.4076
hxk1-1	A	2	(+)	12	APPS	Cz04g37020	1	21.2352
hxk1-1	A	3	(+)	12	APPS	Cz04g37020	1	21.3097
hxk1-2	A	1	(+)	12	APPS	Cz04g37020	1	19.6656
hxk1-2	A	2	(+)	12	APPS	Cz04g37020	1	19.655
hxk1-2	A	3	(+)	12	APPS	Cz04g37020	1	19.5703
WT	B	1	(+)	12	APPS	Cz04g37020	1	19.409
WT	B	2	(+)	12	APPS	Cz04g37020	1	19.7091
WT	B	3	(+)	12	APPS	Cz04g37020	1	19.5854
hxk1-1	B	1	(+)	12	APPS	Cz04g37020	1	19.7629
hxk1-1	B	2	(+)	12	APPS	Cz04g37020	1	19.7814
hxk1-1	B	3	(+)	12	APPS	Cz04g37020	1	19.8211
hxk1-2	B	1	(+)	12	APPS	Cz04g37020	1	19.6329
hxk1-2	B	2	(+)	12	APPS	Cz04g37020	1	19.6397
hxk1-2	B	3	(+)	12	APPS	Cz04g37020	1	19.7573
WT	C	1	(+)	12	APPS	Cz04g37020	1	20.3933
WT	C	2	(+)	12	APPS	Cz04g37020	1	18.9496
WT	C	3	(+)	12	APPS	Cz04g37020	1	19.8164
hxk1-1	C	1	(+)	12	APPS	Cz04g37020	1	20.5979
hxk1-1	C	2	(+)	12	APPS	Cz04g37020	1	19.2925
hxk1-1	C	3	(+)	12	APPS	Cz04g37020	1	20.6315
hxk1-2	C	1	(+)	12	APPS	Cz04g37020	1	19.3298
hxk1-2	C	2	(+)	12	APPS	Cz04g37020	1	19.3765
hxk1-2	C	3	(+)	12	APPS	Cz04g37020	1	19.2827
WT	A	1	(-)	12	PsbO	Cz16g19040	1	14.9851
WT	A	2	(-)	12	PsbO	Cz16g19040	1	15.3613
WT	A	3	(-)	12	PsbO	Cz16g19040	1	15.1644
hxk1-1	A	1	(-)	12	PsbO	Cz16g19040	1	15.0116
hxk1-1	A	2	(-)	12	PsbO	Cz16g19040	1	15.407
hxk1-1	A	3	(-)	12	PsbO	Cz16g19040	1	15.3949
hxk1-2	A	1	(-)	12	PsbO	Cz16g19040	1	14.6153
hxk1-2	A	2	(-)	12	PsbO	Cz16g19040	1	14.8155
hxk1-2	A	3	(-)	12	PsbO	Cz16g19040	1	14.9837
WT	B	1	(-)	12	PsbO	Cz16g19040	1	14.925
WT	B	2	(-)	12	PsbO	Cz16g19040	1	15.21
WT	B	3	(-)	12	PsbO	Cz16g19040	1	15.1608
hxk1-1	B	1	(-)	12	PsbO	Cz16g19040	1	15.1322
hxk1-1	B	2	(-)	12	PsbO	Cz16g19040	1	15.4023
hxk1-1	B	3	(-)	12	PsbO	Cz16g19040	1	15.381
hxk1-2	B	1	(-)	12	PsbO	Cz16g19040	1	14.9044
hxk1-2	B	2	(-)	12	PsbO	Cz16g19040	1	14.9654
hxk1-2	B	3	(-)	12	PsbO	Cz16g19040	1	14.9371
WT	C	1	(-)	12	PsbO	Cz16g19040	1	15.34
WT	C	2	(-)	12	PsbO	Cz16g19040	1	15.5525
WT	C	3	(-)	12	PsbO	Cz16g19040	1	15.3517
hxk1-1	C	1	(-)	12	PsbO	Cz16g19040	1	15.3826
hxk1-1	C	2	(-)	12	PsbO	Cz16g19040	1	15.6132
hxk1-1	C	3	(-)	12	PsbO	Cz16g19040	1	15.6931
hxk1-2	C	1	(-)	12	PsbO	Cz16g19040	1	14.6275
hxk1-2	C	2	(-)	12	PsbO	Cz16g19040	1	14.6329
hxk1-2	C	3	(-)	12	PsbO	Cz16g19040	1	14.8576
WT	A	1	(+)	12	PsbO	Cz16g19040	1	17.2378
WT	A	2	(+)	12	PsbO	Cz16g19040	1	17.3619
WT	A	3	(+)	12	PsbO	Cz16g19040	1	17.2383
hxk1-1	A	1	(+)	12	PsbO	Cz16g19040	1	15.6181
hxk1-1	A	2	(+)	12	PsbO	Cz16g19040	1	16.0042
hxk1-1	A	3	(+)	12	PsbO	Cz16g19040	1	16.0079
hxk1-2	A	1	(+)	12	PsbO	Cz16g19040	1	15.766
hxk1-2	A	2	(+)	12	PsbO	Cz16g19040	1	15.7583
hxk1-2	A	3	(+)	12	PsbO	Cz16g19040	1	15.8583
WT	B	1	(+)	12	PsbO	Cz16g19040	1	17.3591
WT	B	2	(+)	12	PsbO	Cz16g19040	1	17.8275
WT	B	3	(+)	12	PsbO	Cz16g19040	1	17.8142
hxk1-1	B	1	(+)	12	PsbO	Cz16g19040	1	15.957
hxk1-1	B	2	(+)	12	PsbO	Cz16g19040	1	15.9917
hxk1-1	B	3	(+)	12	PsbO	Cz16g19040	1	16.0253
hxk1-2	B	1	(+)	12	PsbO	Cz16g19040	1	15.052
hxk1-2	B	2	(+)	12	PsbO	Cz16g19040	1	14.9556
hxk1-2	B	3	(+)	12	PsbO	Cz16g19040	1	15.1117
WT	C	1	(+)	12	PsbO	Cz16g19040	1	17.9718
WT	C	2	(+)	12	PsbO	Cz16g19040	1	18.1603
WT	C	3	(+)	12	PsbO	Cz16g19040	1	18.3044
hxk1-1	C	1	(+)	12	PsbO	Cz16g19040	1	15.6348
hxk1-1	C	2	(+)	12	PsbO	Cz16g19040	1	16.0305
hxk1-1	C	3	(+)	12	PsbO	Cz16g19040	1	16.28
hxk1-2	C	1	(+)	12	PsbO	Cz16g19040	1	14.9196
hxk1-2	C	2	(+)	12	PsbO	Cz16g19040	1	15.2859
hxk1-2	C	3	(+)	12	PsbO	Cz16g19040	1	15.1658
WT	A	1	(-)	12	SAD1	Cz04g09090	1	20.6133
WT	A	2	(-)	12	SAD1	Cz04g09090	1	20.7307
WT	A	3	(-)	12	SAD1	Cz04g09090	1	21.0287
hxk1-1	A	1	(-)	12	SAD1	Cz04g09090	1	19.9393
hxk1-1	A	2	(-)	12	SAD1	Cz04g09090	1	19.899
hxk1-1	A	3	(-)	12	SAD1	Cz04g09090	1	20.6309
hxk1-2	A	1	(-)	12	SAD1	Cz04g09090	1	20.1698
hxk1-2	A	2	(-)	12	SAD1	Cz04g09090	1	20.3434
hxk1-2	A	3	(-)	12	SAD1	Cz04g09090	1	21.64
WT	B	1	(-)	12	SAD1	Cz04g09090	1	21.1545
WT	B	2	(-)	12	SAD1	Cz04g09090	1	21.2532
WT	B	3	(-)	12	SAD1	Cz04g09090	1	20.749
hxk1-1	B	1	(-)	12	SAD1	Cz04g09090	1	19.8285
hxk1-1	B	2	(-)	12	SAD1	Cz04g09090	1	20.0356
hxk1-1	B	3	(-)	12	SAD1	Cz04g09090	1	20.0989
hxk1-2	B	1	(-)	12	SAD1	Cz04g09090	1	20.3697
hxk1-2	B	2	(-)	12	SAD1	Cz04g09090	1	20.276
hxk1-2	B	3	(-)	12	SAD1	Cz04g09090	1	20.2335
WT	C	1	(-)	12	SAD1	Cz04g09090	1	20.8065
WT	C	2	(-)	12	SAD1	Cz04g09090	1	20.9558
WT	C	3	(-)	12	SAD1	Cz04g09090	1	20.8512
hxk1-1	C	1	(-)	12	SAD1	Cz04g09090	1	20.8395
hxk1-1	C	2	(-)	12	SAD1	Cz04g09090	1	20.9566
hxk1-1	C	3	(-)	12	SAD1	Cz04g09090	1	20.6894
hxk1-2	C	1	(-)	12	SAD1	Cz04g09090	1	20.556
hxk1-2	C	2	(-)	12	SAD1	Cz04g09090	1	20.7659
hxk1-2	C	3	(-)	12	SAD1	Cz04g09090	1	20.5992
WT	A	1	(+)	12	SAD1	Cz04g09090	1	16.9007
WT	A	2	(+)	12	SAD1	Cz04g09090	1	17.079
WT	A	3	(+)	12	SAD1	Cz04g09090	1	17.1943
hxk1-1	A	1	(+)	12	SAD1	Cz04g09090	1	22.023
hxk1-1	A	2	(+)	12	SAD1	Cz04g09090	1	22.0747
hxk1-1	A	3	(+)	12	SAD1	Cz04g09090	1	22.0268
hxk1-2	A	1	(+)	12	SAD1	Cz04g09090	1	20.8737
hxk1-2	A	2	(+)	12	SAD1	Cz04g09090	1	21.0954
hxk1-2	A	3	(+)	12	SAD1	Cz04g09090	1	21.1059
WT	B	1	(+)	12	SAD1	Cz04g09090	1	17.2796
WT	B	2	(+)	12	SAD1	Cz04g09090	1	17.1732
WT	B	3	(+)	12	SAD1	Cz04g09090	1	17.6699
hxk1-1	B	1	(+)	12	SAD1	Cz04g09090	1	21.6782
hxk1-1	B	2	(+)	12	SAD1	Cz04g09090	1	21.6166
hxk1-1	B	3	(+)	12	SAD1	Cz04g09090	1	21.3591
hxk1-2	B	1	(+)	12	SAD1	Cz04g09090	1	20.14
hxk1-2	B	2	(+)	12	SAD1	Cz04g09090	1	20.2767
hxk1-2	B	3	(+)	12	SAD1	Cz04g09090	1	20.3209
WT	C	1	(+)	12	SAD1	Cz04g09090	1	16.6105
WT	C	2	(+)	12	SAD1	Cz04g09090	1	16.6783
WT	C	3	(+)	12	SAD1	Cz04g09090	1	16.659
hxk1-1	C	1	(+)	12	SAD1	Cz04g09090	1	22.5354
hxk1-1	C	2	(+)	12	SAD1	Cz04g09090	1	22.8088
hxk1-1	C	3	(+)	12	SAD1	Cz04g09090	1	23.2616
hxk1-2	C	1	(+)	12	SAD1	Cz04g09090	1	20.3416
hxk1-2	C	2	(+)	12	SAD1	Cz04g09090	1	20.4851
hxk1-2	C	3	(+)	12	SAD1	Cz04g09090	1	20.185
WT	A	1	(-)	12	LHC16	Cz13g03240	1	14.5961
WT	A	2	(-)	12	LHC16	Cz13g03240	1	14.7353
WT	A	3	(-)	12	LHC16	Cz13g03240	1	14.8854
hxk1-1	A	1	(-)	12	LHC16	Cz13g03240	1	16.0319
hxk1-1	A	2	(-)	12	LHC16	Cz13g03240	1	16.0927
hxk1-1	A	3	(-)	12	LHC16	Cz13g03240	1	16.1573
hxk1-2	A	1	(-)	12	LHC16	Cz13g03240	1	13.3425
hxk1-2	A	2	(-)	12	LHC16	Cz13g03240	1	13.4043
hxk1-2	A	3	(-)	12	LHC16	Cz13g03240	1	13.5437
WT	B	1	(-)	12	LHC16	Cz13g03240	1	14.8315
WT	B	2	(-)	12	LHC16	Cz13g03240	1	14.9582
WT	B	3	(-)	12	LHC16	Cz13g03240	1	14.9845
hxk1-1	B	1	(-)	12	LHC16	Cz13g03240	1	16.4297
hxk1-1	B	2	(-)	12	LHC16	Cz13g03240	1	16.3341
hxk1-1	B	3	(-)	12	LHC16	Cz13g03240	1	16.4295
hxk1-2	B	1	(-)	12	LHC16	Cz13g03240	1	13.7113
hxk1-2	B	2	(-)	12	LHC16	Cz13g03240	1	13.8144
hxk1-2	B	3	(-)	12	LHC16	Cz13g03240	1	13.886
WT	C	1	(-)	12	LHC16	Cz13g03240	1	14.8893
WT	C	2	(-)	12	LHC16	Cz13g03240	1	14.9831
WT	C	3	(-)	12	LHC16	Cz13g03240	1	15.02
hxk1-1	C	1	(-)	12	LHC16	Cz13g03240	1	16.571
hxk1-1	C	2	(-)	12	LHC16	Cz13g03240	1	16.6153
hxk1-1	C	3	(-)	12	LHC16	Cz13g03240	1	16.5696
hxk1-2	C	1	(-)	12	LHC16	Cz13g03240	1	14.4122
hxk1-2	C	2	(-)	12	LHC16	Cz13g03240	1	14.0812
hxk1-2	C	3	(-)	12	LHC16	Cz13g03240	1	14.5517
WT	A	1	(+)	12	LHC16	Cz13g03240	1	20.722
WT	A	2	(+)	12	LHC16	Cz13g03240	1	20.8229
WT	A	3	(+)	12	LHC16	Cz13g03240	1	20.824
hxk1-1	A	1	(+)	12	LHC16	Cz13g03240	1	17.3314
hxk1-1	A	2	(+)	12	LHC16	Cz13g03240	1	17.4933
hxk1-1	A	3	(+)	12	LHC16	Cz13g03240	1	17.5027
hxk1-2	A	1	(+)	12	LHC16	Cz13g03240	1	14.8236
hxk1-2	A	2	(+)	12	LHC16	Cz13g03240	1	15.063
hxk1-2	A	3	(+)	12	LHC16	Cz13g03240	1	15.0198
WT	B	1	(+)	12	LHC16	Cz13g03240	1	20.8094
WT	B	2	(+)	12	LHC16	Cz13g03240	1	20.957
WT	B	3	(+)	12	LHC16	Cz13g03240	1	20.9354
hxk1-1	B	1	(+)	12	LHC16	Cz13g03240	1	17.5974
hxk1-1	B	2	(+)	12	LHC16	Cz13g03240	1	17.6531
hxk1-1	B	3	(+)	12	LHC16	Cz13g03240	1	17.6609
hxk1-2	B	1	(+)	12	LHC16	Cz13g03240	1	14.3876
hxk1-2	B	2	(+)	12	LHC16	Cz13g03240	1	14.6511
hxk1-2	B	3	(+)	12	LHC16	Cz13g03240	1	14.7704
WT	C	1	(+)	12	LHC16	Cz13g03240	1	22.2103
WT	C	2	(+)	12	LHC16	Cz13g03240	1	22.3321
WT	C	3	(+)	12	LHC16	Cz13g03240	1	22.2984
hxk1-1	C	1	(+)	12	LHC16	Cz13g03240	1	18.4131
hxk1-1	C	2	(+)	12	LHC16	Cz13g03240	1	18.4103
hxk1-1	C	3	(+)	12	LHC16	Cz13g03240	1	18.3649
hxk1-2	C	1	(+)	12	LHC16	Cz13g03240	1	13.9236
hxk1-2	C	2	(+)	12	LHC16	Cz13g03240	1	14.0969
hxk1-2	C	3	(+)	12	LHC16	Cz13g03240	1	14.3955
WT	A	1	(-)	12	PsaH	Cz12g12230	1	17.8987
WT	A	2	(-)	12	PsaH	Cz12g12230	1	17.6568
WT	A	3	(-)	12	PsaH	Cz12g12230	1	17.7584
hxk1-1	A	1	(-)	12	PsaH	Cz12g12230	1	17.9919
hxk1-1	A	2	(-)	12	PsaH	Cz12g12230	1	18.0001
hxk1-1	A	3	(-)	12	PsaH	Cz12g12230	1	18.0934
hxk1-2	A	1	(-)	12	PsaH	Cz12g12230	1	16.7096
hxk1-2	A	2	(-)	12	PsaH	Cz12g12230	1	17.0423
hxk1-2	A	3	(-)	12	PsaH	Cz12g12230	1	17.1041
WT	B	1	(-)	12	PsaH	Cz12g12230	1	17.9107
WT	B	2	(-)	12	PsaH	Cz12g12230	1	17.3421
WT	B	3	(-)	12	PsaH	Cz12g12230	1	17.6409
hxk1-1	B	1	(-)	12	PsaH	Cz12g12230	1	18.1911
hxk1-1	B	2	(-)	12	PsaH	Cz12g12230	1	18.0784
hxk1-1	B	3	(-)	12	PsaH	Cz12g12230	1	18.0865
hxk1-2	B	1	(-)	12	PsaH	Cz12g12230	1	16.987
hxk1-2	B	2	(-)	12	PsaH	Cz12g12230	1	17.0793
hxk1-2	B	3	(-)	12	PsaH	Cz12g12230	1	17.1657
WT	C	1	(-)	12	PsaH	Cz12g12230	1	17.9941
WT	C	2	(-)	12	PsaH	Cz12g12230	1	17.9809
WT	C	3	(-)	12	PsaH	Cz12g12230	1	17.9692
hxk1-1	C	1	(-)	12	PsaH	Cz12g12230	1	18.1559
hxk1-1	C	2	(-)	12	PsaH	Cz12g12230	1	18.4566
hxk1-1	C	3	(-)	12	PsaH	Cz12g12230	1	18.3513
hxk1-2	C	1	(-)	12	PsaH	Cz12g12230	1	17.5241
hxk1-2	C	2	(-)	12	PsaH	Cz12g12230	1	17.5185
hxk1-2	C	3	(-)	12	PsaH	Cz12g12230	1	17.648
WT	A	1	(+)	12	PsaH	Cz12g12230	1	21.2006
WT	A	2	(+)	12	PsaH	Cz12g12230	1	21.4285
WT	A	3	(+)	12	PsaH	Cz12g12230	1	21.3189
hxk1-1	A	1	(+)	12	PsaH	Cz12g12230	1	19.4319
hxk1-1	A	2	(+)	12	PsaH	Cz12g12230	1	19.6511
hxk1-1	A	3	(+)	12	PsaH	Cz12g12230	1	19.5492
hxk1-2	A	1	(+)	12	PsaH	Cz12g12230	1	18.3643
hxk1-2	A	2	(+)	12	PsaH	Cz12g12230	1	18.3332
hxk1-2	A	3	(+)	12	PsaH	Cz12g12230	1	18.4619
WT	B	1	(+)	12	PsaH	Cz12g12230	1	21.4273
WT	B	2	(+)	12	PsaH	Cz12g12230	1	21.3393
WT	B	3	(+)	12	PsaH	Cz12g12230	1	21.2816
hxk1-1	B	1	(+)	12	PsaH	Cz12g12230	1	18.6697
hxk1-1	B	2	(+)	12	PsaH	Cz12g12230	1	18.6726
hxk1-1	B	3	(+)	12	PsaH	Cz12g12230	1	18.7421
hxk1-2	B	1	(+)	12	PsaH	Cz12g12230	1	17.701
hxk1-2	B	2	(+)	12	PsaH	Cz12g12230	1	17.5175
hxk1-2	B	3	(+)	12	PsaH	Cz12g12230	1	17.6813
WT	C	1	(+)	12	PsaH	Cz12g12230	1	22.0822
WT	C	2	(+)	12	PsaH	Cz12g12230	1	22.1174
WT	C	3	(+)	12	PsaH	Cz12g12230	1	22.0727
hxk1-1	C	1	(+)	12	PsaH	Cz12g12230	1	19.0592
hxk1-1	C	2	(+)	12	PsaH	Cz12g12230	1	19.1789
hxk1-1	C	3	(+)	12	PsaH	Cz12g12230	1	19.2061
hxk1-2	C	1	(+)	12	PsaH	Cz12g12230	1	17.7621
hxk1-2	C	2	(+)	12	PsaH	Cz12g12230	1	17.7311
hxk1-2	C	3	(+)	12	PsaH	Cz12g12230	1	17.7401
WT	A	1	(-)	12	GLK1	Cz06g03010	1	22.3576
WT	A	2	(-)	12	GLK1	Cz06g03010	1	21.2249
WT	A	3	(-)	12	GLK1	Cz06g03010	1	22.5493
hxk1-1	A	1	(-)	12	GLK1	Cz06g03010	1	21.4106
hxk1-1	A	2	(-)	12	GLK1	Cz06g03010	1	20.9744
hxk1-1	A	3	(-)	12	GLK1	Cz06g03010	1	22.0849
hxk1-2	A	1	(-)	12	GLK1	Cz06g03010	1	21.3423
hxk1-2	A	2	(-)	12	GLK1	Cz06g03010	1	21.3642
hxk1-2	A	3	(-)	12	GLK1	Cz06g03010	1	21.4462
WT	B	1	(-)	12	GLK1	Cz06g03010	1	22.2144
WT	B	2	(-)	12	GLK1	Cz06g03010	1	20.2078
WT	B	3	(-)	12	GLK1	Cz06g03010	1	20.8316
hxk1-1	B	1	(-)	12	GLK1	Cz06g03010	1	21.1391
hxk1-1	B	2	(-)	12	GLK1	Cz06g03010	1	21.034
hxk1-1	B	3	(-)	12	GLK1	Cz06g03010	1	21.2931
hxk1-2	B	1	(-)	12	GLK1	Cz06g03010	1	20.9054
hxk1-2	B	2	(-)	12	GLK1	Cz06g03010	1	21.0146
hxk1-2	B	3	(-)	12	GLK1	Cz06g03010	1	21.0914
WT	C	1	(-)	12	GLK1	Cz06g03010	1	21.5456
WT	C	2	(-)	12	GLK1	Cz06g03010	1	21.7249
WT	C	3	(-)	12	GLK1	Cz06g03010	1	21.7673
hxk1-1	C	1	(-)	12	GLK1	Cz06g03010	1	21.6263
hxk1-1	C	2	(-)	12	GLK1	Cz06g03010	1	21.7018
hxk1-1	C	3	(-)	12	GLK1	Cz06g03010	1	21.5946
hxk1-2	C	1	(-)	12	GLK1	Cz06g03010	1	21.3222
hxk1-2	C	2	(-)	12	GLK1	Cz06g03010	1	21.3839
hxk1-2	C	3	(-)	12	GLK1	Cz06g03010	1	21.1959
WT	A	1	(+)	12	GLK1	Cz06g03010	1	22.1669
WT	A	2	(+)	12	GLK1	Cz06g03010	1	22.1271
WT	A	3	(+)	12	GLK1	Cz06g03010	1	22.1583
hxk1-1	A	1	(+)	12	GLK1	Cz06g03010	1	22.6821
hxk1-1	A	2	(+)	12	GLK1	Cz06g03010	1	22.7069
hxk1-1	A	3	(+)	12	GLK1	Cz06g03010	1	22.7454
hxk1-2	A	1	(+)	12	GLK1	Cz06g03010	1	22.2512
hxk1-2	A	2	(+)	12	GLK1	Cz06g03010	1	22.3752
hxk1-2	A	3	(+)	12	GLK1	Cz06g03010	1	22.0739
WT	B	1	(+)	12	GLK1	Cz06g03010	1	22.0406
WT	B	2	(+)	12	GLK1	Cz06g03010	1	22.0478
WT	B	3	(+)	12	GLK1	Cz06g03010	1	22.1669
hxk1-1	B	1	(+)	12	GLK1	Cz06g03010	1	21.7215
hxk1-1	B	2	(+)	12	GLK1	Cz06g03010	1	21.9175
hxk1-1	B	3	(+)	12	GLK1	Cz06g03010	1	22.4304
hxk1-2	B	1	(+)	12	GLK1	Cz06g03010	1	20.9835
hxk1-2	B	2	(+)	12	GLK1	Cz06g03010	1	20.9819
hxk1-2	B	3	(+)	12	GLK1	Cz06g03010	1	21.1796
WT	C	1	(+)	12	GLK1	Cz06g03010	1	20.7348
WT	C	2	(+)	12	GLK1	Cz06g03010	1	21.5491
WT	C	3	(+)	12	GLK1	Cz06g03010	1	22.3079
hxk1-1	C	1	(+)	12	GLK1	Cz06g03010	1	22.0294
hxk1-1	C	2	(+)	12	GLK1	Cz06g03010	1	22.3692
hxk1-1	C	3	(+)	12	GLK1	Cz06g03010	1	22.5258
hxk1-2	C	1	(+)	12	GLK1	Cz06g03010	1	20.9613
hxk1-2	C	2	(+)	12	GLK1	Cz06g03010	1	21.1745
hxk1-2	C	3	(+)	12	GLK1	Cz06g03010	1	21.2765
WT	A	1	(-)	12	RBCS1	Cz17g13100	1	10.1414
WT	A	2	(-)	12	RBCS1	Cz17g13100	1	10.4068
WT	A	3	(-)	12	RBCS1	Cz17g13100	1	10.5161
hxk1-1	A	1	(-)	12	RBCS1	Cz17g13100	1	10.5606
hxk1-1	A	2	(-)	12	RBCS1	Cz17g13100	1	10.6789
hxk1-1	A	3	(-)	12	RBCS1	Cz17g13100	1	10.6643
hxk1-2	A	1	(-)	12	RBCS1	Cz17g13100	1	8.57583
hxk1-2	A	2	(-)	12	RBCS1	Cz17g13100	1	9.56677
hxk1-2	A	3	(-)	12	RBCS1	Cz17g13100	1	8.76524
WT	B	1	(-)	12	RBCS1	Cz17g13100	1	10.4096
WT	B	2	(-)	12	RBCS1	Cz17g13100	1	10.253
WT	B	3	(-)	12	RBCS1	Cz17g13100	1	10.7554
hxk1-1	B	1	(-)	12	RBCS1	Cz17g13100	1	10.9201
hxk1-1	B	2	(-)	12	RBCS1	Cz17g13100	1	10.4802
hxk1-1	B	3	(-)	12	RBCS1	Cz17g13100	1	10.3286
hxk1-2	B	1	(-)	12	RBCS1	Cz17g13100	1	9.50188
hxk1-2	B	2	(-)	12	RBCS1	Cz17g13100	1	9.38627
hxk1-2	B	3	(-)	12	RBCS1	Cz17g13100	1	9.41329
WT	C	1	(-)	12	RBCS1	Cz17g13100	1	11.0349
WT	C	2	(-)	12	RBCS1	Cz17g13100	1	11.0464
WT	C	3	(-)	12	RBCS1	Cz17g13100	1	11.518
hxk1-1	C	1	(-)	12	RBCS1	Cz17g13100	1	10.927
hxk1-1	C	2	(-)	12	RBCS1	Cz17g13100	1	11.0301
hxk1-1	C	3	(-)	12	RBCS1	Cz17g13100	1	10.9692
hxk1-2	C	1	(-)	12	RBCS1	Cz17g13100	1	9.33226
hxk1-2	C	2	(-)	12	RBCS1	Cz17g13100	1	9.5594
hxk1-2	C	3	(-)	12	RBCS1	Cz17g13100	1	9.47524
WT	A	1	(+)	12	RBCS1	Cz17g13100	1	13.7622
WT	A	2	(+)	12	RBCS1	Cz17g13100	1	13.8282
WT	A	3	(+)	12	RBCS1	Cz17g13100	1	13.9075
hxk1-1	A	1	(+)	12	RBCS1	Cz17g13100	1	12.0787
hxk1-1	A	2	(+)	12	RBCS1	Cz17g13100	1	11.803
hxk1-1	A	3	(+)	12	RBCS1	Cz17g13100	1	11.8506
hxk1-2	A	1	(+)	12	RBCS1	Cz17g13100	1	10.2454
hxk1-2	A	2	(+)	12	RBCS1	Cz17g13100	1	10.0623
hxk1-2	A	3	(+)	12	RBCS1	Cz17g13100	1	10.182
WT	B	1	(+)	12	RBCS1	Cz17g13100	1	13.7887
WT	B	2	(+)	12	RBCS1	Cz17g13100	1	13.9093
WT	B	3	(+)	12	RBCS1	Cz17g13100	1	13.8111
hxk1-1	B	1	(+)	12	RBCS1	Cz17g13100	1	11.069
hxk1-1	B	2	(+)	12	RBCS1	Cz17g13100	1	11.1552
hxk1-1	B	3	(+)	12	RBCS1	Cz17g13100	1	11.0925
hxk1-2	B	1	(+)	12	RBCS1	Cz17g13100	1	10.024
hxk1-2	B	2	(+)	12	RBCS1	Cz17g13100	1	9.5182
hxk1-2	B	3	(+)	12	RBCS1	Cz17g13100	1	9.71315
WT	C	1	(+)	12	RBCS1	Cz17g13100	1	13.9302
WT	C	2	(+)	12	RBCS1	Cz17g13100	1	14.3691
WT	C	3	(+)	12	RBCS1	Cz17g13100	1	14.8902
hxk1-1	C	1	(+)	12	RBCS1	Cz17g13100	1	11.9529
hxk1-1	C	2	(+)	12	RBCS1	Cz17g13100	1	11.9451
hxk1-1	C	3	(+)	12	RBCS1	Cz17g13100	1	11.766
hxk1-2	C	1	(+)	12	RBCS1	Cz17g13100	1	9.82322
hxk1-2	C	2	(+)	12	RBCS1	Cz17g13100	1	9.88274
hxk1-2	C	3	(+)	12	RBCS1	Cz17g13100	1	10.0028
WT	A	1	(-)	12	HXK1	Cz13g07170	1	19.3817
WT	A	2	(-)	12	HXK1	Cz13g07170	1	19.3556
WT	A	3	(-)	12	HXK1	Cz13g07170	1	19.3741
hxk1-1	A	1	(-)	12	HXK1	Cz13g07170	1	19.7015
hxk1-1	A	2	(-)	12	HXK1	Cz13g07170	1	20.0014
hxk1-1	A	3	(-)	12	HXK1	Cz13g07170	1	19.9612
hxk1-2	A	1	(-)	12	HXK1	Cz13g07170	1	18.3445
hxk1-2	A	2	(-)	12	HXK1	Cz13g07170	1	18.6897
hxk1-2	A	3	(-)	12	HXK1	Cz13g07170	1	18.2977
WT	B	1	(-)	12	HXK1	Cz13g07170	1	19.4292
WT	B	2	(-)	12	HXK1	Cz13g07170	1	19.5035
WT	B	3	(-)	12	HXK1	Cz13g07170	1	19.4525
hxk1-1	B	1	(-)	12	HXK1	Cz13g07170	1	19.9606
hxk1-1	B	2	(-)	12	HXK1	Cz13g07170	1	20.2072
hxk1-1	B	3	(-)	12	HXK1	Cz13g07170	1	20.5349
hxk1-2	B	1	(-)	12	HXK1	Cz13g07170	1	18.1921
hxk1-2	B	2	(-)	12	HXK1	Cz13g07170	1	18.2132
hxk1-2	B	3	(-)	12	HXK1	Cz13g07170	1	18.4667
WT	C	1	(-)	12	HXK1	Cz13g07170	1	18.8353
WT	C	2	(-)	12	HXK1	Cz13g07170	1	19.1332
WT	C	3	(-)	12	HXK1	Cz13g07170	1	18.9687
hxk1-1	C	1	(-)	12	HXK1	Cz13g07170	1	20.758
hxk1-1	C	2	(-)	12	HXK1	Cz13g07170	1	20.7765
hxk1-1	C	3	(-)	12	HXK1	Cz13g07170	1	20.6633
hxk1-2	C	1	(-)	12	HXK1	Cz13g07170	1	17.9868
hxk1-2	C	2	(-)	12	HXK1	Cz13g07170	1	18.3355
hxk1-2	C	3	(-)	12	HXK1	Cz13g07170	1	18.2918
WT	A	1	(+)	12	HXK1	Cz13g07170	1	18.233
WT	A	2	(+)	12	HXK1	Cz13g07170	1	18.2087
WT	A	3	(+)	12	HXK1	Cz13g07170	1	18.3144
hxk1-1	A	1	(+)	12	HXK1	Cz13g07170	1	20.3958
hxk1-1	A	2	(+)	12	HXK1	Cz13g07170	1	20.2507
hxk1-1	A	3	(+)	12	HXK1	Cz13g07170	1	20.3359
hxk1-2	A	1	(+)	12	HXK1	Cz13g07170	1	18.7047
hxk1-2	A	2	(+)	12	HXK1	Cz13g07170	1	18.7492
hxk1-2	A	3	(+)	12	HXK1	Cz13g07170	1	18.9249
WT	B	1	(+)	12	HXK1	Cz13g07170	1	17.9353
WT	B	2	(+)	12	HXK1	Cz13g07170	1	17.8455
WT	B	3	(+)	12	HXK1	Cz13g07170	1	17.9276
hxk1-1	B	1	(+)	12	HXK1	Cz13g07170	1	19.7997
hxk1-1	B	2	(+)	12	HXK1	Cz13g07170	1	19.8338
hxk1-1	B	3	(+)	12	HXK1	Cz13g07170	1	19.8656
hxk1-2	B	1	(+)	12	HXK1	Cz13g07170	1	17.8615
hxk1-2	B	2	(+)	12	HXK1	Cz13g07170	1	18.4773
hxk1-2	B	3	(+)	12	HXK1	Cz13g07170	1	18.6334
WT	C	1	(+)	12	HXK1	Cz13g07170	1	18.2793
WT	C	2	(+)	12	HXK1	Cz13g07170	1	17.7458
WT	C	3	(+)	12	HXK1	Cz13g07170	1	17.8936
hxk1-1	C	1	(+)	12	HXK1	Cz13g07170	1	20.5962
hxk1-1	C	2	(+)	12	HXK1	Cz13g07170	1	20.666
hxk1-1	C	3	(+)	12	HXK1	Cz13g07170	1	20.6058
hxk1-2	C	1	(+)	12	HXK1	Cz13g07170	1	18.4492
hxk1-2	C	2	(+)	12	HXK1	Cz13g07170	1	18.5495
hxk1-2	C	3	(+)	12	HXK1	Cz13g07170	1	18.6004
WT	A	1	(-)	12	GAP1	Cz05g34160	1	18.2485
WT	A	2	(-)	12	GAP1	Cz05g34160	1	17.7732
WT	A	3	(-)	12	GAP1	Cz05g34160	1	18.2766
hxk1-1	A	1	(-)	12	GAP1	Cz05g34160	1	16.3407
hxk1-1	A	2	(-)	12	GAP1	Cz05g34160	1	16.4427
hxk1-1	A	3	(-)	12	GAP1	Cz05g34160	1	16.6648
hxk1-2	A	1	(-)	12	GAP1	Cz05g34160	1	16.8558
hxk1-2	A	2	(-)	12	GAP1	Cz05g34160	1	16.8101
hxk1-2	A	3	(-)	12	GAP1	Cz05g34160	1	17.1882
WT	B	1	(-)	12	GAP1	Cz05g34160	1	18.6052
WT	B	2	(-)	12	GAP1	Cz05g34160	1	18.4178
WT	B	3	(-)	12	GAP1	Cz05g34160	1	18.3749
hxk1-1	B	1	(-)	12	GAP1	Cz05g34160	1	16.6449
hxk1-1	B	2	(-)	12	GAP1	Cz05g34160	1	16.296
hxk1-1	B	3	(-)	12	GAP1	Cz05g34160	1	17.149
hxk1-2	B	1	(-)	12	GAP1	Cz05g34160	1	16.3717
hxk1-2	B	2	(-)	12	GAP1	Cz05g34160	1	16.2613
hxk1-2	B	3	(-)	12	GAP1	Cz05g34160	1	15.5917
WT	C	1	(-)	12	GAP1	Cz05g34160	1	17.5701
WT	C	2	(-)	12	GAP1	Cz05g34160	1	17.3933
WT	C	3	(-)	12	GAP1	Cz05g34160	1	17.5073
hxk1-1	C	1	(-)	12	GAP1	Cz05g34160	1	17.5578
hxk1-1	C	2	(-)	12	GAP1	Cz05g34160	1	17.4873
hxk1-1	C	3	(-)	12	GAP1	Cz05g34160	1	16.9679
hxk1-2	C	1	(-)	12	GAP1	Cz05g34160	1	16.118
hxk1-2	C	2	(-)	12	GAP1	Cz05g34160	1	16.4737
hxk1-2	C	3	(-)	12	GAP1	Cz05g34160	1	16.4018
WT	A	1	(+)	12	GAP1	Cz05g34160	1	14.0046
WT	A	2	(+)	12	GAP1	Cz05g34160	1	14.7968
WT	A	3	(+)	12	GAP1	Cz05g34160	1	14.7306
hxk1-1	A	1	(+)	12	GAP1	Cz05g34160	1	17.8377
hxk1-1	A	2	(+)	12	GAP1	Cz05g34160	1	18.0127
hxk1-1	A	3	(+)	12	GAP1	Cz05g34160	1	17.4697
hxk1-2	A	1	(+)	12	GAP1	Cz05g34160	1	15.9767
hxk1-2	A	2	(+)	12	GAP1	Cz05g34160	1	16.7526
hxk1-2	A	3	(+)	12	GAP1	Cz05g34160	1	16.9114
WT	B	1	(+)	12	GAP1	Cz05g34160	1	14.387
WT	B	2	(+)	12	GAP1	Cz05g34160	1	14.3346
WT	B	3	(+)	12	GAP1	Cz05g34160	1	13.8935
hxk1-1	B	1	(+)	12	GAP1	Cz05g34160	1	17.6572
hxk1-1	B	2	(+)	12	GAP1	Cz05g34160	1	17.8259
hxk1-1	B	3	(+)	12	GAP1	Cz05g34160	1	17.896
hxk1-2	B	1	(+)	12	GAP1	Cz05g34160	1	15.6483
hxk1-2	B	2	(+)	12	GAP1	Cz05g34160	1	16.1708
hxk1-2	B	3	(+)	12	GAP1	Cz05g34160	1	15.9285
WT	C	1	(+)	12	GAP1	Cz05g34160	1	14.4042
WT	C	2	(+)	12	GAP1	Cz05g34160	1	13.6494
WT	C	3	(+)	12	GAP1	Cz05g34160	1	14.4736
hxk1-1	C	1	(+)	12	GAP1	Cz05g34160	1	18.4037
hxk1-1	C	2	(+)	12	GAP1	Cz05g34160	1	18.1263
hxk1-1	C	3	(+)	12	GAP1	Cz05g34160	1	18.5129
hxk1-2	C	1	(+)	12	GAP1	Cz05g34160	1	16.4054
hxk1-2	C	2	(+)	12	GAP1	Cz05g34160	1	16.8618
hxk1-2	C	3	(+)	12	GAP1	Cz05g34160	1	16.5057
WT	A	1	(-)	12	SMP1		1	16.8511
WT	A	2	(-)	12	SMP1		1	16.6119
WT	A	3	(-)	12	SMP1		1	16.9895
hxk1-1	A	1	(-)	12	SMP1		1	16.6201
hxk1-1	A	2	(-)	12	SMP1		1	16.8935
hxk1-1	A	3	(-)	12	SMP1		1	16.9781
hxk1-2	A	1	(-)	12	SMP1		1	16.8939
hxk1-2	A	2	(-)	12	SMP1		1	16.6761
hxk1-2	A	3	(-)	12	SMP1		1	19.8961
WT	B	1	(-)	12	SMP1		1	17.5374
WT	B	2	(-)	12	SMP1		1	17.3705
WT	B	3	(-)	12	SMP1		1	17.5902
hxk1-1	B	1	(-)	12	SMP1		1	17.3932
hxk1-1	B	2	(-)	12	SMP1		1	16.9396
hxk1-1	B	3	(-)	12	SMP1		1	17.5184
hxk1-2	B	1	(-)	12	SMP1		1	16.567
hxk1-2	B	2	(-)	12	SMP1		1	16.5006
hxk1-2	B	3	(-)	12	SMP1		1	16.6576
WT	C	1	(-)	12	SMP1		1	16.6285
WT	C	2	(-)	12	SMP1		1	16.6261
WT	C	3	(-)	12	SMP1		1	16.8417
hxk1-1	C	1	(-)	12	SMP1		1	18.1686
hxk1-1	C	2	(-)	12	SMP1		1	18.4204
hxk1-1	C	3	(-)	12	SMP1		1	18.0107
hxk1-2	C	1	(-)	12	SMP1		1	16.4996
hxk1-2	C	2	(-)	12	SMP1		1	16.7146
hxk1-2	C	3	(-)	12	SMP1		1	16.7327
WT	A	1	(+)	12	SMP1		1	14.373
WT	A	2	(+)	12	SMP1		1	14.1958
WT	A	3	(+)	12	SMP1		1	13.9352
hxk1-1	A	1	(+)	12	SMP1		1	16.8286
hxk1-1	A	2	(+)	12	SMP1		1	16.8475
hxk1-1	A	3	(+)	12	SMP1		1	17.0411
hxk1-2	A	1	(+)	12	SMP1		1	18.5346
hxk1-2	A	2	(+)	12	SMP1		1	18.743
hxk1-2	A	3	(+)	12	SMP1		1	18.8365
WT	B	1	(+)	12	SMP1		1	13.7153
WT	B	2	(+)	12	SMP1		1	14.1433
WT	B	3	(+)	12	SMP1		1	13.8001
hxk1-1	B	1	(+)	12	SMP1		1	17.2161
hxk1-1	B	2	(+)	12	SMP1		1	17.2283
hxk1-1	B	3	(+)	12	SMP1		1	17.2446
hxk1-2	B	1	(+)	12	SMP1		1	16.3697
hxk1-2	B	2	(+)	12	SMP1		1	16.4357
hxk1-2	B	3	(+)	12	SMP1		1	15.6802
WT	C	1	(+)	12	SMP1		1	14.3534
WT	C	2	(+)	12	SMP1		1	13.8594
WT	C	3	(+)	12	SMP1		1	14.3636
hxk1-1	C	1	(+)	12	SMP1		1	16.9561
hxk1-1	C	2	(+)	12	SMP1		1	17.4233
hxk1-1	C	3	(+)	12	SMP1		1	17.5393
hxk1-2	C	1	(+)	12	SMP1		1	16.3427
hxk1-2	C	2	(+)	12	SMP1		1	16.3734
hxk1-2	C	3	(+)	12	SMP1		1	16.5383
WT	A	1	(-)	12	PYK2	Cz01g21060	1	22.2997
WT	A	2	(-)	12	PYK2	Cz01g21060	1	22.2963
WT	A	3	(-)	12	PYK2	Cz01g21060	1	22.2526
hxk1-1	A	1	(-)	12	PYK2	Cz01g21060	1	20.5819
hxk1-1	A	2	(-)	12	PYK2	Cz01g21060	1	20.5473
hxk1-1	A	3	(-)	12	PYK2	Cz01g21060	1	20.3852
hxk1-2	A	1	(-)	12	PYK2	Cz01g21060	1	21.4784
hxk1-2	A	2	(-)	12	PYK2	Cz01g21060	1	21.4221
hxk1-2	A	3	(-)	12	PYK2	Cz01g21060	1	21.5307
WT	B	1	(-)	12	PYK2	Cz01g21060	1	23.1207
WT	B	2	(-)	12	PYK2	Cz01g21060	1	22.7814
WT	B	3	(-)	12	PYK2	Cz01g21060	1	22.8571
hxk1-1	B	1	(-)	12	PYK2	Cz01g21060	1	21.5462
hxk1-1	B	2	(-)	12	PYK2	Cz01g21060	1	21.2673
hxk1-1	B	3	(-)	12	PYK2	Cz01g21060	1	21.3553
hxk1-2	B	1	(-)	12	PYK2	Cz01g21060	1	21.3395
hxk1-2	B	2	(-)	12	PYK2	Cz01g21060	1	21.4258
hxk1-2	B	3	(-)	12	PYK2	Cz01g21060	1	21.3871
WT	C	1	(-)	12	PYK2	Cz01g21060	1	21.7068
WT	C	2	(-)	12	PYK2	Cz01g21060	1	21.8343
WT	C	3	(-)	12	PYK2	Cz01g21060	1	21.8181
hxk1-1	C	1	(-)	12	PYK2	Cz01g21060	1	21.9343
hxk1-1	C	2	(-)	12	PYK2	Cz01g21060	1	22.1951
hxk1-1	C	3	(-)	12	PYK2	Cz01g21060	1	21.993
hxk1-2	C	1	(-)	12	PYK2	Cz01g21060	1	21.2715
hxk1-2	C	2	(-)	12	PYK2	Cz01g21060	1	21.2748
hxk1-2	C	3	(-)	12	PYK2	Cz01g21060	1	21.2671
WT	A	1	(+)	12	PYK2	Cz01g21060	1	20.9818
WT	A	2	(+)	12	PYK2	Cz01g21060	1	20.8337
WT	A	3	(+)	12	PYK2	Cz01g21060	1	20.8799
hxk1-1	A	1	(+)	12	PYK2	Cz01g21060	1	21.951
hxk1-1	A	2	(+)	12	PYK2	Cz01g21060	1	22.5086
hxk1-1	A	3	(+)	12	PYK2	Cz01g21060	1	22.3
hxk1-2	A	1	(+)	12	PYK2	Cz01g21060	1	26.0416
hxk1-2	A	2	(+)	12	PYK2	Cz01g21060	1	26.2561
hxk1-2	A	3	(+)	12	PYK2	Cz01g21060	1	26.196
WT	B	1	(+)	12	PYK2	Cz01g21060	1	20.906
WT	B	2	(+)	12	PYK2	Cz01g21060	1	20.4303
WT	B	3	(+)	12	PYK2	Cz01g21060	1	20.6458
hxk1-1	B	1	(+)	12	PYK2	Cz01g21060	1	22.0933
hxk1-1	B	2	(+)	12	PYK2	Cz01g21060	1	21.8007
hxk1-1	B	3	(+)	12	PYK2	Cz01g21060	1	21.7532
hxk1-2	B	1	(+)	12	PYK2	Cz01g21060	1	21.5691
hxk1-2	B	2	(+)	12	PYK2	Cz01g21060	1	21.7375
hxk1-2	B	3	(+)	12	PYK2	Cz01g21060	1	21.6924
WT	C	1	(+)	12	PYK2	Cz01g21060	1	20.5929
WT	C	2	(+)	12	PYK2	Cz01g21060	1	20.4732
WT	C	3	(+)	12	PYK2	Cz01g21060	1	20.2424
hxk1-1	C	1	(+)	12	PYK2	Cz01g21060	1	23.28
hxk1-1	C	2	(+)	12	PYK2	Cz01g21060	1	23.5156
hxk1-1	C	3	(+)	12	PYK2	Cz01g21060	1	22.8721
hxk1-2	C	1	(+)	12	PYK2	Cz01g21060	1	21.8966
hxk1-2	C	2	(+)	12	PYK2	Cz01g21060	1	21.9353
hxk1-2	C	3	(+)	12	PYK2	Cz01g21060	1	21.9589
WT	A	1	(-)	0.5	COX10	Cz02g32130	2	16.8293
WT	A	2	(-)	0.5	COX10	Cz02g32130	2	17.5454
WT	A	3	(-)	0.5	COX10	Cz02g32130	2	17.8027
hxk1-1	A	1	(-)	0.5	COX10	Cz02g32130	2	16.6543
hxk1-1	A	2	(-)	0.5	COX10	Cz02g32130	2	16.8319
hxk1-1	A	3	(-)	0.5	COX10	Cz02g32130	2	16.8911
hxk1-2	A	1	(-)	0.5	COX10	Cz02g32130	2	17.806
hxk1-2	A	2	(-)	0.5	COX10	Cz02g32130	2	17.5964
hxk1-2	A	3	(-)	0.5	COX10	Cz02g32130	2	17.7877
WT	B	1	(-)	0.5	COX10	Cz02g32130	2	16.8206
WT	B	2	(-)	0.5	COX10	Cz02g32130	2	17.3126
WT	B	3	(-)	0.5	COX10	Cz02g32130	2	17.6499
hxk1-1	B	1	(-)	0.5	COX10	Cz02g32130	2	16.7729
hxk1-1	B	2	(-)	0.5	COX10	Cz02g32130	2	17.0782
hxk1-1	B	3	(-)	0.5	COX10	Cz02g32130	2	16.9003
hxk1-2	B	1	(-)	0.5	COX10	Cz02g32130	2	17.8129
hxk1-2	B	2	(-)	0.5	COX10	Cz02g32130	2	17.8167
hxk1-2	B	3	(-)	0.5	COX10	Cz02g32130	2	17.8483
WT	C	1	(-)	0.5	COX10	Cz02g32130	2	17.3488
WT	C	2	(-)	0.5	COX10	Cz02g32130	2	17.3397
WT	C	3	(-)	0.5	COX10	Cz02g32130	2	17.3718
hxk1-1	C	1	(-)	0.5	COX10	Cz02g32130	2	17.8036
hxk1-1	C	2	(-)	0.5	COX10	Cz02g32130	2	17.5946
hxk1-1	C	3	(-)	0.5	COX10	Cz02g32130	2	17.29
hxk1-2	C	1	(-)	0.5	COX10	Cz02g32130	2	17.7505
hxk1-2	C	2	(-)	0.5	COX10	Cz02g32130	2	17.7389
hxk1-2	C	3	(-)	0.5	COX10	Cz02g32130	2	17.7099
WT	A	1	(+)	0.5	COX10	Cz02g32130	2	17.8916
WT	A	2	(+)	0.5	COX10	Cz02g32130	2	18.5646
WT	A	3	(+)	0.5	COX10	Cz02g32130	2	18.5721
hxk1-1	A	1	(+)	0.5	COX10	Cz02g32130	2	17.3621
hxk1-1	A	2	(+)	0.5	COX10	Cz02g32130	2	16.8202
hxk1-1	A	3	(+)	0.5	COX10	Cz02g32130	2	17.2299
hxk1-2	A	1	(+)	0.5	COX10	Cz02g32130	2	17.9841
hxk1-2	A	2	(+)	0.5	COX10	Cz02g32130	2	18.0054
hxk1-2	A	3	(+)	0.5	COX10	Cz02g32130	2	18.1377
WT	B	1	(+)	0.5	COX10	Cz02g32130	2	17.6192
WT	B	2	(+)	0.5	COX10	Cz02g32130	2	17.9925
WT	B	3	(+)	0.5	COX10	Cz02g32130	2	18.2353
hxk1-1	B	1	(+)	0.5	COX10	Cz02g32130	2	16.6888
hxk1-1	B	2	(+)	0.5	COX10	Cz02g32130	2	16.6013
hxk1-1	B	3	(+)	0.5	COX10	Cz02g32130	2	16.7849
hxk1-2	B	1	(+)	0.5	COX10	Cz02g32130	2	17.8412
hxk1-2	B	2	(+)	0.5	COX10	Cz02g32130	2	17.6697
hxk1-2	B	3	(+)	0.5	COX10	Cz02g32130	2	17.9662
WT	C	1	(+)	0.5	COX10	Cz02g32130	2	17.3583
WT	C	2	(+)	0.5	COX10	Cz02g32130	2	18.0444
WT	C	3	(+)	0.5	COX10	Cz02g32130	2	17.6753
hxk1-1	C	1	(+)	0.5	COX10	Cz02g32130	2	16.6876
hxk1-1	C	2	(+)	0.5	COX10	Cz02g32130	2	16.8707
hxk1-1	C	3	(+)	0.5	COX10	Cz02g32130	2	17.3434
hxk1-2	C	1	(+)	0.5	COX10	Cz02g32130	2	17.6764
hxk1-2	C	2	(+)	0.5	COX10	Cz02g32130	2	17.8412
hxk1-2	C	3	(+)	0.5	COX10	Cz02g32130	2	17.8504
WT	A	1	(-)	0.5	FAD2	Cz03g33220	2	23.9917
WT	A	2	(-)	0.5	FAD2	Cz03g33220	2	24.285
WT	A	3	(-)	0.5	FAD2	Cz03g33220	2	23.8631
hxk1-1	A	1	(-)	0.5	FAD2	Cz03g33220	2	19.5506
hxk1-1	A	2	(-)	0.5	FAD2	Cz03g33220	2	19.3815
hxk1-1	A	3	(-)	0.5	FAD2	Cz03g33220	2	19.4674
hxk1-2	A	1	(-)	0.5	FAD2	Cz03g33220	2	23.3694
hxk1-2	A	2	(-)	0.5	FAD2	Cz03g33220	2	23.337
hxk1-2	A	3	(-)	0.5	FAD2	Cz03g33220	2	23.3926
WT	B	1	(-)	0.5	FAD2	Cz03g33220	2	23.6829
WT	B	2	(-)	0.5	FAD2	Cz03g33220	2	23.1602
WT	B	3	(-)	0.5	FAD2	Cz03g33220	2	22.8726
hxk1-1	B	1	(-)	0.5	FAD2	Cz03g33220	2	19.3887
hxk1-1	B	2	(-)	0.5	FAD2	Cz03g33220	2	19.3481
hxk1-1	B	3	(-)	0.5	FAD2	Cz03g33220	2	19.2438
hxk1-2	B	1	(-)	0.5	FAD2	Cz03g33220	2	23.3098
hxk1-2	B	2	(-)	0.5	FAD2	Cz03g33220	2	23.8967
hxk1-2	B	3	(-)	0.5	FAD2	Cz03g33220	2	23.7461
WT	C	1	(-)	0.5	FAD2	Cz03g33220	2	23.2
WT	C	2	(-)	0.5	FAD2	Cz03g33220	2	23.077
WT	C	3	(-)	0.5	FAD2	Cz03g33220	2	23.3127
hxk1-1	C	1	(-)	0.5	FAD2	Cz03g33220	2	19.7315
hxk1-1	C	2	(-)	0.5	FAD2	Cz03g33220	2	19.7065
hxk1-1	C	3	(-)	0.5	FAD2	Cz03g33220	2	19.5335
hxk1-2	C	1	(-)	0.5	FAD2	Cz03g33220	2	24.1526
hxk1-2	C	2	(-)	0.5	FAD2	Cz03g33220	2	23.9763
hxk1-2	C	3	(-)	0.5	FAD2	Cz03g33220	2	24.3233
WT	A	1	(+)	0.5	FAD2	Cz03g33220	2	16.5046
WT	A	2	(+)	0.5	FAD2	Cz03g33220	2	16.7098
WT	A	3	(+)	0.5	FAD2	Cz03g33220	2	16.8529
hxk1-1	A	1	(+)	0.5	FAD2	Cz03g33220	2	19.6347
hxk1-1	A	2	(+)	0.5	FAD2	Cz03g33220	2	20.1293
hxk1-1	A	3	(+)	0.5	FAD2	Cz03g33220	2	20.4267
hxk1-2	A	1	(+)	0.5	FAD2	Cz03g33220	2	23.5396
hxk1-2	A	2	(+)	0.5	FAD2	Cz03g33220	2	24.6031
hxk1-2	A	3	(+)	0.5	FAD2	Cz03g33220	2	24.5716
WT	B	1	(+)	0.5	FAD2	Cz03g33220	2	16.7094
WT	B	2	(+)	0.5	FAD2	Cz03g33220	2	16.8938
WT	B	3	(+)	0.5	FAD2	Cz03g33220	2	16.8371
hxk1-1	B	1	(+)	0.5	FAD2	Cz03g33220	2	20.377
hxk1-1	B	2	(+)	0.5	FAD2	Cz03g33220	2	20.7295
hxk1-1	B	3	(+)	0.5	FAD2	Cz03g33220	2	21.1933
hxk1-2	B	1	(+)	0.5	FAD2	Cz03g33220	2	23.1666
hxk1-2	B	2	(+)	0.5	FAD2	Cz03g33220	2	23.5169
hxk1-2	B	3	(+)	0.5	FAD2	Cz03g33220	2	24.1388
WT	C	1	(+)	0.5	FAD2	Cz03g33220	2	16.3347
WT	C	2	(+)	0.5	FAD2	Cz03g33220	2	16.3328
WT	C	3	(+)	0.5	FAD2	Cz03g33220	2	16.5891
hxk1-1	C	1	(+)	0.5	FAD2	Cz03g33220	2	20.6643
hxk1-1	C	2	(+)	0.5	FAD2	Cz03g33220	2	20.6584
hxk1-1	C	3	(+)	0.5	FAD2	Cz03g33220	2	20.8774
hxk1-2	C	1	(+)	0.5	FAD2	Cz03g33220	2	24.9757
hxk1-2	C	2	(+)	0.5	FAD2	Cz03g33220	2	24.9382
hxk1-2	C	3	(+)	0.5	FAD2	Cz03g33220	2	25.2798
WT	A	1	(-)	12	APPS	Cz04g37020	2	15.8338
WT	A	2	(-)	12	APPS	Cz04g37020	2	15.9555
WT	A	3	(-)	12	APPS	Cz04g37020	2	16.2816
hxk1-1	A	1	(-)	12	APPS	Cz04g37020	2	16.3601
hxk1-1	A	2	(-)	12	APPS	Cz04g37020	2	16.3036
hxk1-1	A	3	(-)	12	APPS	Cz04g37020	2	16.8592
hxk1-2	A	1	(-)	12	APPS	Cz04g37020	2	16.6207
hxk1-2	A	2	(-)	12	APPS	Cz04g37020	2	16.0338
hxk1-2	A	3	(-)	12	APPS	Cz04g37020	2	16.2324
WT	B	1	(-)	12	APPS	Cz04g37020	2	15.7011
WT	B	2	(-)	12	APPS	Cz04g37020	2	15.4583
WT	B	3	(-)	12	APPS	Cz04g37020	2	15.3942
hxk1-1	B	1	(-)	12	APPS	Cz04g37020	2	16.4662
hxk1-1	B	2	(-)	12	APPS	Cz04g37020	2	16.385
hxk1-1	B	3	(-)	12	APPS	Cz04g37020	2	16.3356
hxk1-2	B	1	(-)	12	APPS	Cz04g37020	2	15.7601
hxk1-2	B	2	(-)	12	APPS	Cz04g37020	2	15.8989
hxk1-2	B	3	(-)	12	APPS	Cz04g37020	2	16.1637
WT	C	1	(-)	12	APPS	Cz04g37020	2	15.6591
WT	C	2	(-)	12	APPS	Cz04g37020	2	15.7757
WT	C	3	(-)	12	APPS	Cz04g37020	2	15.7749
hxk1-1	C	1	(-)	12	APPS	Cz04g37020	2	15.9268
hxk1-1	C	2	(-)	12	APPS	Cz04g37020	2	15.9167
hxk1-1	C	3	(-)	12	APPS	Cz04g37020	2	15.787
hxk1-2	C	1	(-)	12	APPS	Cz04g37020	2	16.0079
hxk1-2	C	2	(-)	12	APPS	Cz04g37020	2	16.0079
hxk1-2	C	3	(-)	12	APPS	Cz04g37020	2	16.4649
WT	A	1	(+)	12	APPS	Cz04g37020	2	16.2943
WT	A	2	(+)	12	APPS	Cz04g37020	2	16.4171
WT	A	3	(+)	12	APPS	Cz04g37020	2	16.5608
hxk1-1	A	1	(+)	12	APPS	Cz04g37020	2	16.2474
hxk1-1	A	2	(+)	12	APPS	Cz04g37020	2	16.4512
hxk1-1	A	3	(+)	12	APPS	Cz04g37020	2	16.4649
hxk1-2	A	1	(+)	12	APPS	Cz04g37020	2	15.9129
hxk1-2	A	2	(+)	12	APPS	Cz04g37020	2	16.5028
hxk1-2	A	3	(+)	12	APPS	Cz04g37020	2	16.2532
WT	B	1	(+)	12	APPS	Cz04g37020	2	15.7393
WT	B	2	(+)	12	APPS	Cz04g37020	2	16.2112
WT	B	3	(+)	12	APPS	Cz04g37020	2	16.1497
hxk1-1	B	1	(+)	12	APPS	Cz04g37020	2	15.5549
hxk1-1	B	2	(+)	12	APPS	Cz04g37020	2	15.9333
hxk1-1	B	3	(+)	12	APPS	Cz04g37020	2	16.376
hxk1-2	B	1	(+)	12	APPS	Cz04g37020	2	15.9901
hxk1-2	B	2	(+)	12	APPS	Cz04g37020	2	15.98
hxk1-2	B	3	(+)	12	APPS	Cz04g37020	2	16.2934
WT	C	1	(+)	12	APPS	Cz04g37020	2	16.3116
WT	C	2	(+)	12	APPS	Cz04g37020	2	16.3678
WT	C	3	(+)	12	APPS	Cz04g37020	2	16.4631
hxk1-1	C	1	(+)	12	APPS	Cz04g37020	2	17.1176
hxk1-1	C	2	(+)	12	APPS	Cz04g37020	2	16.5433
hxk1-1	C	3	(+)	12	APPS	Cz04g37020	2	16.4081
hxk1-2	C	1	(+)	12	APPS	Cz04g37020	2	16.4476
hxk1-2	C	2	(+)	12	APPS	Cz04g37020	2	16.4408
hxk1-2	C	3	(+)	12	APPS	Cz04g37020	2	16.5979
WT	A	1	(-)	12	MLDP1	Cz04g29220	2	18.9478
WT	A	2	(-)	12	MLDP1	Cz04g29220	2	19.2179
WT	A	3	(-)	12	MLDP1	Cz04g29220	2	19.2249
hxk1-1	A	1	(-)	12	MLDP1	Cz04g29220	2	16.3334
hxk1-1	A	2	(-)	12	MLDP1	Cz04g29220	2	16.3334
hxk1-1	A	3	(-)	12	MLDP1	Cz04g29220	2	16.0568
hxk1-2	A	1	(-)	12	MLDP1	Cz04g29220	2	19.2779
hxk1-2	A	2	(-)	12	MLDP1	Cz04g29220	2	19.1692
hxk1-2	A	3	(-)	12	MLDP1	Cz04g29220	2	19.1714
WT	B	1	(-)	12	MLDP1	Cz04g29220	2	18.01
WT	B	2	(-)	12	MLDP1	Cz04g29220	2	18.0155
WT	B	3	(-)	12	MLDP1	Cz04g29220	2	18.2949
hxk1-1	B	1	(-)	12	MLDP1	Cz04g29220	2	15.6883
hxk1-1	B	2	(-)	12	MLDP1	Cz04g29220	2	15.8207
hxk1-1	B	3	(-)	12	MLDP1	Cz04g29220	2	16.6358
hxk1-2	B	1	(-)	12	MLDP1	Cz04g29220	2	18.1012
hxk1-2	B	2	(-)	12	MLDP1	Cz04g29220	2	17.9176
hxk1-2	B	3	(-)	12	MLDP1	Cz04g29220	2	18.3711
WT	C	1	(-)	12	MLDP1	Cz04g29220	2	18.6585
WT	C	2	(-)	12	MLDP1	Cz04g29220	2	18.6765
WT	C	3	(-)	12	MLDP1	Cz04g29220	2	18.3424
hxk1-1	C	1	(-)	12	MLDP1	Cz04g29220	2	16.4102
hxk1-1	C	2	(-)	12	MLDP1	Cz04g29220	2	15.8115
hxk1-1	C	3	(-)	12	MLDP1	Cz04g29220	2	15.8723
hxk1-2	C	1	(-)	12	MLDP1	Cz04g29220	2	18.6435
hxk1-2	C	2	(-)	12	MLDP1	Cz04g29220	2	17.3261
hxk1-2	C	3	(-)	12	MLDP1	Cz04g29220	2	17.839
WT	A	1	(+)	12	MLDP1	Cz04g29220	2	13.2189
WT	A	2	(+)	12	MLDP1	Cz04g29220	2	13.4349
WT	A	3	(+)	12	MLDP1	Cz04g29220	2	13.7228
hxk1-1	A	1	(+)	12	MLDP1	Cz04g29220	2	16.8797
hxk1-1	A	2	(+)	12	MLDP1	Cz04g29220	2	17.151
hxk1-1	A	3	(+)	12	MLDP1	Cz04g29220	2	17.5282
hxk1-2	A	1	(+)	12	MLDP1	Cz04g29220	2	18.0863
hxk1-2	A	2	(+)	12	MLDP1	Cz04g29220	2	18.2578
hxk1-2	A	3	(+)	12	MLDP1	Cz04g29220	2	17.4188
WT	B	1	(+)	12	MLDP1	Cz04g29220	2	10.4136
WT	B	2	(+)	12	MLDP1	Cz04g29220	2	13.5123
WT	B	3	(+)	12	MLDP1	Cz04g29220	2	13.1485
hxk1-1	B	1	(+)	12	MLDP1	Cz04g29220	2	16.9862
hxk1-1	B	2	(+)	12	MLDP1	Cz04g29220	2	16.7706
hxk1-1	B	3	(+)	12	MLDP1	Cz04g29220	2	17.26
hxk1-2	B	1	(+)	12	MLDP1	Cz04g29220	2	17.7807
hxk1-2	B	2	(+)	12	MLDP1	Cz04g29220	2	17.4633
hxk1-2	B	3	(+)	12	MLDP1	Cz04g29220	2	17.2931
WT	C	1	(+)	12	MLDP1	Cz04g29220	2	13.2466
WT	C	2	(+)	12	MLDP1	Cz04g29220	2	13.3077
WT	C	3	(+)	12	MLDP1	Cz04g29220	2	12.9132
hxk1-1	C	1	(+)	12	MLDP1	Cz04g29220	2	17.6333
hxk1-1	C	2	(+)	12	MLDP1	Cz04g29220	2	17.351
hxk1-1	C	3	(+)	12	MLDP1	Cz04g29220	2	17.7788
hxk1-2	C	1	(+)	12	MLDP1	Cz04g29220	2	17.7796
hxk1-2	C	2	(+)	12	MLDP1	Cz04g29220	2	18.3659
hxk1-2	C	3	(+)	12	MLDP1	Cz04g29220	2	17.6201
WT	A	1	(-)	12	FAD2	Cz03g33220	2	23.3265
WT	A	2	(-)	12	FAD2	Cz03g33220	2	23.3358
WT	A	3	(-)	12	FAD2	Cz03g33220	2	23.3854
hxk1-1	A	1	(-)	12	FAD2	Cz03g33220	2	18.837
hxk1-1	A	2	(-)	12	FAD2	Cz03g33220	2	19.2636
hxk1-1	A	3	(-)	12	FAD2	Cz03g33220	2	19.234
hxk1-2	A	1	(-)	12	FAD2	Cz03g33220	2	23.9783
hxk1-2	A	2	(-)	12	FAD2	Cz03g33220	2	23.2312
hxk1-2	A	3	(-)	12	FAD2	Cz03g33220	2	23.7604
WT	B	1	(-)	12	FAD2	Cz03g33220	2	22.2729
WT	B	2	(-)	12	FAD2	Cz03g33220	2	22.4358
WT	B	3	(-)	12	FAD2	Cz03g33220	2	22.4743
hxk1-1	B	1	(-)	12	FAD2	Cz03g33220	2	19.3619
hxk1-1	B	2	(-)	12	FAD2	Cz03g33220	2	19.4996
hxk1-1	B	3	(-)	12	FAD2	Cz03g33220	2	19.4785
hxk1-2	B	1	(-)	12	FAD2	Cz03g33220	2	22.709
hxk1-2	B	2	(-)	12	FAD2	Cz03g33220	2	22.4346
hxk1-2	B	3	(-)	12	FAD2	Cz03g33220	2	22.9846
WT	C	1	(-)	12	FAD2	Cz03g33220	2	22.4611
WT	C	2	(-)	12	FAD2	Cz03g33220	2	23.1231
WT	C	3	(-)	12	FAD2	Cz03g33220	2	22.8056
hxk1-1	C	1	(-)	12	FAD2	Cz03g33220	2	19.5077
hxk1-1	C	2	(-)	12	FAD2	Cz03g33220	2	19.8554
hxk1-1	C	3	(-)	12	FAD2	Cz03g33220	2	19.632
hxk1-2	C	1	(-)	12	FAD2	Cz03g33220	2	23.4388
hxk1-2	C	2	(-)	12	FAD2	Cz03g33220	2	22.9128
hxk1-2	C	3	(-)	12	FAD2	Cz03g33220	2	23.1967
WT	A	1	(+)	12	FAD2	Cz03g33220	2	13.9932
WT	A	2	(+)	12	FAD2	Cz03g33220	2	14.309
WT	A	3	(+)	12	FAD2	Cz03g33220	2	14.2293
hxk1-1	A	1	(+)	12	FAD2	Cz03g33220	2	19.975
hxk1-1	A	2	(+)	12	FAD2	Cz03g33220	2	19.2416
hxk1-1	A	3	(+)	12	FAD2	Cz03g33220	2	19.7194
hxk1-2	A	1	(+)	12	FAD2	Cz03g33220	2	21.7973
hxk1-2	A	2	(+)	12	FAD2	Cz03g33220	2	20.964
hxk1-2	A	3	(+)	12	FAD2	Cz03g33220	2	20.9238
WT	B	1	(+)	12	FAD2	Cz03g33220	2	14.0705
WT	B	2	(+)	12	FAD2	Cz03g33220	2	13.6885
WT	B	3	(+)	12	FAD2	Cz03g33220	2	14.2809
hxk1-1	B	1	(+)	12	FAD2	Cz03g33220	2	18.9624
hxk1-1	B	2	(+)	12	FAD2	Cz03g33220	2	19.3787
hxk1-1	B	3	(+)	12	FAD2	Cz03g33220	2	19.5309
hxk1-2	B	1	(+)	12	FAD2	Cz03g33220	2	21.294
hxk1-2	B	2	(+)	12	FAD2	Cz03g33220	2	21.0037
hxk1-2	B	3	(+)	12	FAD2	Cz03g33220	2	21.4467
WT	C	1	(+)	12	FAD2	Cz03g33220	2	14.5123
WT	C	2	(+)	12	FAD2	Cz03g33220	2	13.9059
WT	C	3	(+)	12	FAD2	Cz03g33220	2	14.5737
hxk1-1	C	1	(+)	12	FAD2	Cz03g33220	2	19.7468
hxk1-1	C	2	(+)	12	FAD2	Cz03g33220	2	19.8311
hxk1-1	C	3	(+)	12	FAD2	Cz03g33220	2	19.5657
hxk1-2	C	1	(+)	12	FAD2	Cz03g33220	2	21.168
hxk1-2	C	2	(+)	12	FAD2	Cz03g33220	2	21.3579
hxk1-2	C	3	(+)	12	FAD2	Cz03g33220	2	21.3659
WT	A	1	(-)	12	BKT1	Cz13g13100	2	19.8544
WT	A	2	(-)	12	BKT1	Cz13g13100	2	19.7811
WT	A	3	(-)	12	BKT1	Cz13g13100	2	19.7383
hxk1-1	A	1	(-)	12	BKT1	Cz13g13100	2	20.536
hxk1-1	A	2	(-)	12	BKT1	Cz13g13100	2	20.4679
hxk1-1	A	3	(-)	12	BKT1	Cz13g13100	2	20.5549
hxk1-2	A	1	(-)	12	BKT1	Cz13g13100	2	20.5313
hxk1-2	A	2	(-)	12	BKT1	Cz13g13100	2	20.5894
hxk1-2	A	3	(-)	12	BKT1	Cz13g13100	2	20.7004
WT	B	1	(-)	12	BKT1	Cz13g13100	2	19.4317
WT	B	2	(-)	12	BKT1	Cz13g13100	2	19.4325
WT	B	3	(-)	12	BKT1	Cz13g13100	2	19.4392
hxk1-1	B	1	(-)	12	BKT1	Cz13g13100	2	20.6245
hxk1-1	B	2	(-)	12	BKT1	Cz13g13100	2	20.5546
hxk1-1	B	3	(-)	12	BKT1	Cz13g13100	2	20.5018
hxk1-2	B	1	(-)	12	BKT1	Cz13g13100	2	19.9726
hxk1-2	B	2	(-)	12	BKT1	Cz13g13100	2	19.9917
hxk1-2	B	3	(-)	12	BKT1	Cz13g13100	2	20.011
WT	C	1	(-)	12	BKT1	Cz13g13100	2	19.6482
WT	C	2	(-)	12	BKT1	Cz13g13100	2	19.842
WT	C	3	(-)	12	BKT1	Cz13g13100	2	19.7733
hxk1-1	C	1	(-)	12	BKT1	Cz13g13100	2	20.315
hxk1-1	C	2	(-)	12	BKT1	Cz13g13100	2	20.3131
hxk1-1	C	3	(-)	12	BKT1	Cz13g13100	2	20.4117
hxk1-2	C	1	(-)	12	BKT1	Cz13g13100	2	20.0784
hxk1-2	C	2	(-)	12	BKT1	Cz13g13100	2	20.3419
hxk1-2	C	3	(-)	12	BKT1	Cz13g13100	2	20.2863
WT	A	1	(+)	12	BKT1	Cz13g13100	2	19.8052
WT	A	2	(+)	12	BKT1	Cz13g13100	2	19.9642
WT	A	3	(+)	12	BKT1	Cz13g13100	2	19.9793
hxk1-1	A	1	(+)	12	BKT1	Cz13g13100	2	20.2626
hxk1-1	A	2	(+)	12	BKT1	Cz13g13100	2	20.1517
hxk1-1	A	3	(+)	12	BKT1	Cz13g13100	2	20.3395
hxk1-2	A	1	(+)	12	BKT1	Cz13g13100	2	20.4827
hxk1-2	A	2	(+)	12	BKT1	Cz13g13100	2	20.6647
hxk1-2	A	3	(+)	12	BKT1	Cz13g13100	2	20.7318
WT	B	1	(+)	12	BKT1	Cz13g13100	2	19.879
WT	B	2	(+)	12	BKT1	Cz13g13100	2	19.887
WT	B	3	(+)	12	BKT1	Cz13g13100	2	19.9291
hxk1-1	B	1	(+)	12	BKT1	Cz13g13100	2	19.9457
hxk1-1	B	2	(+)	12	BKT1	Cz13g13100	2	19.8902
hxk1-1	B	3	(+)	12	BKT1	Cz13g13100	2	19.8945
hxk1-2	B	1	(+)	12	BKT1	Cz13g13100	2	19.9332
hxk1-2	B	2	(+)	12	BKT1	Cz13g13100	2	20.169
hxk1-2	B	3	(+)	12	BKT1	Cz13g13100	2	20.3252
WT	C	1	(+)	12	BKT1	Cz13g13100	2	19.3469
WT	C	2	(+)	12	BKT1	Cz13g13100	2	19.3215
WT	C	3	(+)	12	BKT1	Cz13g13100	2	19.2828
hxk1-1	C	1	(+)	12	BKT1	Cz13g13100	2	20.4838
hxk1-1	C	2	(+)	12	BKT1	Cz13g13100	2	20.4278
hxk1-1	C	3	(+)	12	BKT1	Cz13g13100	2	20.5621
hxk1-2	C	1	(+)	12	BKT1	Cz13g13100	2	20.7447
hxk1-2	C	2	(+)	12	BKT1	Cz13g13100	2	20.8158
hxk1-2	C	3	(+)	12	BKT1	Cz13g13100	2	20.8572
WT	A	1	(-)	12	COX10	Cz02g32130	2	22.8775
WT	A	2	(-)	12	COX10	Cz02g32130	2	22.7704
WT	A	3	(-)	12	COX10	Cz02g32130	2	22.6808
hxk1-1	A	1	(-)	12	COX10	Cz02g32130	2	23.0478
hxk1-1	A	2	(-)	12	COX10	Cz02g32130	2	22.9861
hxk1-1	A	3	(-)	12	COX10	Cz02g32130	2	23.1229
hxk1-2	A	1	(-)	12	COX10	Cz02g32130	2	23.6443
hxk1-2	A	2	(-)	12	COX10	Cz02g32130	2	23.5758
hxk1-2	A	3	(-)	12	COX10	Cz02g32130	2	23.5377
WT	B	1	(-)	12	COX10	Cz02g32130	2	22.3606
WT	B	2	(-)	12	COX10	Cz02g32130	2	22.2869
WT	B	3	(-)	12	COX10	Cz02g32130	2	22.3903
hxk1-1	B	1	(-)	12	COX10	Cz02g32130	2	22.507
hxk1-1	B	2	(-)	12	COX10	Cz02g32130	2	22.6553
hxk1-1	B	3	(-)	12	COX10	Cz02g32130	2	22.8558
hxk1-2	B	1	(-)	12	COX10	Cz02g32130	2	23.1827
hxk1-2	B	2	(-)	12	COX10	Cz02g32130	2	23.1524
hxk1-2	B	3	(-)	12	COX10	Cz02g32130	2	23.2008
WT	C	1	(-)	12	COX10	Cz02g32130	2	22.4432
WT	C	2	(-)	12	COX10	Cz02g32130	2	22.7306
WT	C	3	(-)	12	COX10	Cz02g32130	2	22.9441
hxk1-1	C	1	(-)	12	COX10	Cz02g32130	2	22.9486
hxk1-1	C	2	(-)	12	COX10	Cz02g32130	2	22.9251
hxk1-1	C	3	(-)	12	COX10	Cz02g32130	2	22.8987
hxk1-2	C	1	(-)	12	COX10	Cz02g32130	2	22.954
hxk1-2	C	2	(-)	12	COX10	Cz02g32130	2	23.1118
hxk1-2	C	3	(-)	12	COX10	Cz02g32130	2	23.2301
WT	A	1	(+)	12	COX10	Cz02g32130	2	21.9947
WT	A	2	(+)	12	COX10	Cz02g32130	2	22.2249
WT	A	3	(+)	12	COX10	Cz02g32130	2	22.1718
hxk1-1	A	1	(+)	12	COX10	Cz02g32130	2	23.3335
hxk1-1	A	2	(+)	12	COX10	Cz02g32130	2	23.303
hxk1-1	A	3	(+)	12	COX10	Cz02g32130	2	23.2198
hxk1-2	A	1	(+)	12	COX10	Cz02g32130	2	23.1552
hxk1-2	A	2	(+)	12	COX10	Cz02g32130	2	23.2592
hxk1-2	A	3	(+)	12	COX10	Cz02g32130	2	23.6
WT	B	1	(+)	12	COX10	Cz02g32130	2	21.8632
WT	B	2	(+)	12	COX10	Cz02g32130	2	21.9094
WT	B	3	(+)	12	COX10	Cz02g32130	2	21.9307
hxk1-1	B	1	(+)	12	COX10	Cz02g32130	2	23.1721
hxk1-1	B	2	(+)	12	COX10	Cz02g32130	2	23.1588
hxk1-1	B	3	(+)	12	COX10	Cz02g32130	2	23.1561
hxk1-2	B	1	(+)	12	COX10	Cz02g32130	2	22.8803
hxk1-2	B	2	(+)	12	COX10	Cz02g32130	2	23.0068
hxk1-2	B	3	(+)	12	COX10	Cz02g32130	2	23.157
WT	C	1	(+)	12	COX10	Cz02g32130	2	21.7843
WT	C	2	(+)	12	COX10	Cz02g32130	2	22.1313
WT	C	3	(+)	12	COX10	Cz02g32130	2	22.4329
hxk1-1	C	1	(+)	12	COX10	Cz02g32130	2	23.5678
hxk1-1	C	2	(+)	12	COX10	Cz02g32130	2	23.5619
hxk1-1	C	3	(+)	12	COX10	Cz02g32130	2	23.5298
hxk1-2	C	1	(+)	12	COX10	Cz02g32130	2	23.2281
hxk1-2	C	2	(+)	12	COX10	Cz02g32130	2	23.3285
hxk1-2	C	3	(+)	12	COX10	Cz02g32130	2	23.3875
WT	A	1	(-)	0.5	SAD1	Cz04g09090	1	21.498
WT	A	2	(-)	0.5	SAD1	Cz04g09090	1	21.1309
WT	A	3	(-)	0.5	SAD1	Cz04g09090	1	21.2222
hxk1-1	A	1	(-)	0.5	SAD1	Cz04g09090	1	19.4974
hxk1-1	A	2	(-)	0.5	SAD1	Cz04g09090	1	20.0941
hxk1-1	A	3	(-)	0.5	SAD1	Cz04g09090	1	19.911
hxk1-2	A	1	(-)	0.5	SAD1	Cz04g09090	1	21.0435
hxk1-2	A	2	(-)	0.5	SAD1	Cz04g09090	1	21.3928
hxk1-2	A	3	(-)	0.5	SAD1	Cz04g09090	1	21.1492
WT	B	1	(-)	0.5	SAD1	Cz04g09090	1	20.7324
WT	B	2	(-)	0.5	SAD1	Cz04g09090	1	20.7263
WT	B	3	(-)	0.5	SAD1	Cz04g09090	1	20.8638
hxk1-1	B	1	(-)	0.5	SAD1	Cz04g09090	1	21.1328
hxk1-1	B	2	(-)	0.5	SAD1	Cz04g09090	1	20.9896
hxk1-1	B	3	(-)	0.5	SAD1	Cz04g09090	1	20.5794
hxk1-2	B	1	(-)	0.5	SAD1	Cz04g09090	1	21.0711
hxk1-2	B	2	(-)	0.5	SAD1	Cz04g09090	1	21.2031
hxk1-2	B	3	(-)	0.5	SAD1	Cz04g09090	1	21.5897
WT	C	1	(-)	0.5	SAD1	Cz04g09090	1	21.0678
WT	C	2	(-)	0.5	SAD1	Cz04g09090	1	21.1832
WT	C	3	(-)	0.5	SAD1	Cz04g09090	1	21.1372
hxk1-1	C	1	(-)	0.5	SAD1	Cz04g09090	1	21.5725
hxk1-1	C	2	(-)	0.5	SAD1	Cz04g09090	1	21.7201
hxk1-1	C	3	(-)	0.5	SAD1	Cz04g09090	1	21.7394
hxk1-2	C	1	(-)	0.5	SAD1	Cz04g09090	1	21.7695
hxk1-2	C	2	(-)	0.5	SAD1	Cz04g09090	1	21.5167
hxk1-2	C	3	(-)	0.5	SAD1	Cz04g09090	1	21.8333
WT	A	1	(+)	0.5	SAD1	Cz04g09090	1	18.9327
WT	A	2	(+)	0.5	SAD1	Cz04g09090	1	19.2144
WT	A	3	(+)	0.5	SAD1	Cz04g09090	1	19.2412
hxk1-1	A	1	(+)	0.5	SAD1	Cz04g09090	1	21.3345
hxk1-1	A	2	(+)	0.5	SAD1	Cz04g09090	1	21.706
hxk1-1	A	3	(+)	0.5	SAD1	Cz04g09090	1	21.8545
hxk1-2	A	1	(+)	0.5	SAD1	Cz04g09090	1	21.4715
hxk1-2	A	2	(+)	0.5	SAD1	Cz04g09090	1	21.3978
hxk1-2	A	3	(+)	0.5	SAD1	Cz04g09090	1	21.5514
WT	B	1	(+)	0.5	SAD1	Cz04g09090	1	18.0089
WT	B	2	(+)	0.5	SAD1	Cz04g09090	1	18.8906
WT	B	3	(+)	0.5	SAD1	Cz04g09090	1	18.6917
hxk1-1	B	1	(+)	0.5	SAD1	Cz04g09090	1	21.6156
hxk1-1	B	2	(+)	0.5	SAD1	Cz04g09090	1	21.8883
hxk1-1	B	3	(+)	0.5	SAD1	Cz04g09090	1	22.3016
hxk1-2	B	1	(+)	0.5	SAD1	Cz04g09090	1	21.3849
hxk1-2	B	2	(+)	0.5	SAD1	Cz04g09090	1	21.6248
hxk1-2	B	3	(+)	0.5	SAD1	Cz04g09090	1	21.5671
WT	C	1	(+)	0.5	SAD1	Cz04g09090	1	18.4532
WT	C	2	(+)	0.5	SAD1	Cz04g09090	1	18.6498
WT	C	3	(+)	0.5	SAD1	Cz04g09090	1	18.53
hxk1-1	C	1	(+)	0.5	SAD1	Cz04g09090	1	23.0023
hxk1-1	C	2	(+)	0.5	SAD1	Cz04g09090	1	23.1852
hxk1-1	C	3	(+)	0.5	SAD1	Cz04g09090	1	23.3321
hxk1-2	C	1	(+)	0.5	SAD1	Cz04g09090	1	21.6513
hxk1-2	C	2	(+)	0.5	SAD1	Cz04g09090	1	21.6903
hxk1-2	C	3	(+)	0.5	SAD1	Cz04g09090	1	21.7062
WT	A
WT	A
WT	A
hxk1-1	A
hxk1-1	A
hxk1-1	A
hxk1-2	A
hxk1-2	A
hxk1-2	A
WT	B
WT	B
WT	B
hxk1-1	B
hxk1-1	B
hxk1-1	B
hxk1-2	B
hxk1-2	B
hxk1-2	B
WT	C
WT	C
WT	C
hxk1-1	C
hxk1-1	C
hxk1-1	C
hxk1-2	C
hxk1-2	C
hxk1-2	C
WT	A
WT	A
WT	A
hxk1-1	A
hxk1-1	A
hxk1-1	A
hxk1-2	A
hxk1-2	A
hxk1-2	A
WT	B
WT	B
WT	B
hxk1-1	B
hxk1-1	B
hxk1-1	B
hxk1-2	B
hxk1-2	B
hxk1-2	B
WT	C
WT	C
WT	C
hxk1-1	C
hxk1-1	C
hxk1-1	C
hxk1-2	C
hxk1-2	C
hxk1-2	C
WT	A
WT	A
WT	A
hxk1-1	A
hxk1-1	A
hxk1-1	A
hxk1-2	A
hxk1-2	A
hxk1-2	A
WT	B
WT	B
WT	B
hxk1-1	B
hxk1-1	B
hxk1-1	B
hxk1-2	B
hxk1-2	B
hxk1-2	B
WT	C
WT	C
WT	C
hxk1-1	C
hxk1-1	C
hxk1-1	C
hxk1-2	C
hxk1-2	C
hxk1-2	C
WT	A
WT	A
WT	A
hxk1-1	A
hxk1-1	A
hxk1-1	A
hxk1-2	A
hxk1-2	A
hxk1-2	A
WT	B
WT	B
WT	B
hxk1-1	B
hxk1-1	B
hxk1-1	B
hxk1-2	B
hxk1-2	B
hxk1-2	B
WT	C
WT	C
WT	C
hxk1-1	C
hxk1-1	C
hxk1-1	C
hxk1-2	C
hxk1-2	C
hxk1-2	C
WT	A
WT	A
WT	A
hxk1-1	A
hxk1-1	A
hxk1-1	A
hxk1-2	A
hxk1-2	A
hxk1-2	A
WT	B
WT	B
WT	B
hxk1-1	B
hxk1-1	B
hxk1-1	B
hxk1-2	B
hxk1-2	B
hxk1-2	B
WT	C
WT	C
WT	C
hxk1-1	C
hxk1-1	C
hxk1-1	C
hxk1-2	C
hxk1-2	C
hxk1-2	C
WT	A
WT	A
WT	A
hxk1-1	A
hxk1-1	A
hxk1-1	A
hxk1-2	A
hxk1-2	A
hxk1-2	A
WT	B
WT	B
WT	B
hxk1-1	B
hxk1-1	B
hxk1-1	B
hxk1-2	B
hxk1-2	B
hxk1-2	B
WT	C
WT	C
WT	C
hxk1-1	C
hxk1-1	C
hxk1-1	C
hxk1-2	C
hxk1-2	C
hxk1-2	C
WT	A
WT	A
WT	A
hxk1-1	A
hxk1-1	A
hxk1-1	A
hxk1-2	A
hxk1-2	A
hxk1-2	A
WT	B
WT	B
WT	B
hxk1-1	B
hxk1-1	B
hxk1-1	B
hxk1-2	B
hxk1-2	B
hxk1-2	B
WT	C
WT	C
WT	C
hxk1-1	C
hxk1-1	C
hxk1-1	C
hxk1-2	C
hxk1-2	C
hxk1-2	C
WT	A
WT	A
WT	A
hxk1-1	A
hxk1-1	A
hxk1-1	A
hxk1-2	A
hxk1-2	A
hxk1-2	A
WT	B
WT	B
WT	B
hxk1-1	B
hxk1-1	B
hxk1-1	B
hxk1-2	B
hxk1-2	B
hxk1-2	B
WT	C
WT	C
WT	C
hxk1-1	C
hxk1-1	C
hxk1-1	C
hxk1-2	C
hxk1-2	C
hxk1-2	C
WT	A
[truncated: 215 more rows]

## Sheet: qPCR_calculated Fig5, Suppl 2&3
Strain	Biological Rep	Target Gene	timepoint (h)	Δ CT Control	Δ CT +Glc	ΔΔCT	Fold Change	Log2 Fold Change
hxk1-1	A	BKT1	0.5	6.28745	6.63603	0.348584	0.785355	-0.348584
hxk1-1	B	BKT1	0.5	6.0651	7.12122	1.05612	0.480924	-1.05612
hxk1-1	C	BKT1	0.5	7.23139	8.54271	1.31132	0.402953	-1.31132
hxk1-2	A	BKT1	0.5	6.00491	5.50963	-0.495281	1.40959	0.495281
hxk1-2	B	BKT1	0.5	5.90658	5.9283	0.0217234	0.985055	-0.0217234
hxk1-2	C	BKT1	0.5	5.72129	5.86293	0.141638	0.906489	-0.141638
WT	A	BKT1	0.5	6.51247	6.94761	0.435136	0.739624	-0.435136
WT	B	BKT1	0.5	5.81641	6.18186	0.365454	0.776224	-0.365454
WT	C	BKT1	0.5	6.49882	7.84402	1.3452	0.393599	-1.3452
hxk1-1	A	COX10	0.5	-2.13841	-1.0676	1.07081	0.476051	-1.07081
hxk1-1	B	COX10	0.5	-2.16741	-2.21927	-0.0518557	1.0366	0.0518557
hxk1-1	C	COX10	0.5	-1.22459	-1.7616	-0.537011	1.45096	0.537011
hxk1-2	A	COX10	0.5	-1.00843	-0.344445	0.663982	0.631134	-0.663982
hxk1-2	B	COX10	0.5	-1.0172	-0.505569	0.511627	0.701431	-0.511627
hxk1-2	C	COX10	0.5	-0.324343	-0.82747	-0.503127	1.41728	0.503127
WT	A	COX10	0.5	-2.70041	-1.58964	1.11077	0.463048	-1.11077
WT	B	COX10	0.5	-2.67412	-1.16191	1.51222	0.350572	-1.51222
WT	C	COX10	0.5	-2.52674	-1.34084	1.18589	0.439553	-1.18589
hxk1-1	A	FAD2	0.5	6.54095	8.6051	2.06415	0.239128	-2.06415
hxk1-1	B	FAD2	0.5	6.56106	8.40184	1.84079	0.27917	-1.84079
hxk1-1	C	FAD2	0.5	7.51263	9.51931	2.00668	0.248845	-2.00668
hxk1-2	A	FAD2	0.5	11.1254	11.8038	0.678439	0.624841	-0.678439
hxk1-2	B	FAD2	0.5	11.2081	11.7678	0.559727	0.67843	-0.559727
hxk1-2	C	FAD2	0.5	11.6576	12.386	0.72834	0.603598	-0.72834
WT	B	FAD2	0.5	10.6228	4.63586	-5.98697	63.4246	5.98697
WT	C	FAD2	0.5	11.0566	4.33871	-6.71793	105.269	6.71793
WT	A	FAD2	0.5	11.3653	4.76949	-6.59579	96.7233	6.59579
hxk1-1	A	GAP1	0.5	5.39735	4.90369	-0.493653	1.40801	0.493653
hxk1-1	B	GAP1	0.5	5.57217	4.92371	-0.648457	1.56749	0.648457
hxk1-1	C	GAP1	0.5	6.92487	6.04161	-0.883255	1.84453	0.883255
hxk1-2	A	GAP1	0.5	6.94683	6.54407	-0.402756	1.32203	0.402756
hxk1-2	B	GAP1	0.5	6.69553	6.65315	-0.042387	1.02982	0.042387
hxk1-2	C	GAP1	0.5	6.77848	6.73218	-0.0462961	1.03261	0.0462961
WT	A	GAP1	0.5	5.94521	2.89427	-3.05094	8.28753	3.05094
WT	B	GAP1	0.5	5.41561	2.59971	-2.8159	7.04158	2.8159
WT	C	GAP1	0.5	6.39672	2.14259	-4.25413	19.0818	4.25413
hxk1-1	A	GLK1	0.5	4.60764	4.76393	0.156288	0.897331	-0.156288
hxk1-1	B	GLK1	0.5	4.34175	4.79787	0.456112	0.728948	-0.456112
hxk1-1	C	GLK1	0.5	5.41558	5.31949	-0.0960957	1.06888	0.0960957
hxk1-2	A	GLK1	0.5	6.1867	6.62711	0.440412	0.736924	-0.440412
hxk1-2	B	GLK1	0.5	5.80703	6.77843	0.971397	0.510012	-0.971397
hxk1-2	C	GLK1	0.5	7.23074	6.91001	-0.320731	1.24896	0.320731
WT	A	GLK1	0.5	6.04929	6.59488	0.545592	0.68511	-0.545592
WT	B	GLK1	0.5	6.01489	6.57024	0.555346	0.680494	-0.555346
WT	C	GLK1	0.5	6.36734	6.29313	-0.0742076	1.05278	0.0742076
hxk1-1	A	HXK1	0.5	3.01064	1.58774	-1.42291	2.68126	1.42291
hxk1-1	B	HXK1	0.5	2.91361	1.49341	-1.4202	2.67622	1.4202
hxk1-1	C	HXK1	0.5	3.95522	2.55881	-1.39641	2.63245	1.39641
hxk1-2	A	HXK1	0.5	2.99257	2.36803	-0.62454	1.54172	0.62454
hxk1-2	B	HXK1	0.5	2.61189	2.53502	-0.0768744	1.05473	0.0768744
hxk1-2	C	HXK1	0.5	2.22814	2.87414	0.645998	0.639051	-0.645998
WT	A	HXK1	0.5	2.33228	-2.22187	-4.55415	23.4928	4.55415
WT	B	HXK1	0.5	1.89893	-2.15864	-4.05757	16.6514	4.05757
WT	C	HXK1	0.5	2.7257	-2.75725	-5.48295	44.7231	5.48295
hxk1-1	A	LHC16	0.5	-4.99126	-4.13156	0.859702	0.551066	-0.859702
hxk1-1	B	LHC16	0.5	-4.29903	-4.66289	-0.363859	1.28686	0.363859
hxk1-1	C	LHC16	0.5	-3.81986	-4.73562	-0.915762	1.88657	0.915762
hxk1-2	A	LHC16	0.5	-4.12767	-4.93944	-0.811763	1.75536	0.811763
hxk1-2	B	LHC16	0.5	-4.00414	-4.20791	-0.203771	1.15171	0.203771
hxk1-2	C	LHC16	0.5	-4.6243	-3.92255	0.701748	0.614827	-0.701748
WT	A	LHC16	0.5	-6.87607	-6.27648	0.599598	0.659938	-0.599598
WT	B	LHC16	0.5	-6.32449	-4.70834	1.61615	0.326205	-1.61615
WT	C	LHC16	0.5	-5.962	-5.33407	0.627934	0.647103	-0.627934
hxk1-1	A	MLDP1	0.5	-3.68538	-2.38897	1.2964	0.40714	-1.2964
hxk1-1	B	MLDP1	0.5	-3.70704	-2.3982	1.30884	0.403644	-1.30884
hxk1-1	C	MLDP1	0.5	-3.55212	-2.29102	1.2611	0.417227	-1.2611
hxk1-2	A	MLDP1	0.5	-2.01572	-1.24305	0.772676	0.585331	-0.772676
hxk1-2	B	MLDP1	0.5	-1.68149	-1.52433	0.157153	0.896793	-0.157153
hxk1-2	C	MLDP1	0.5	-0.662402	-1.65377	-0.991367	1.98807	0.991367
WT	A	MLDP1	0.5	-3.48541	-6.02108	-2.53567	5.79844	2.53567
WT	B	MLDP1	0.5	-3.48694	-4.95364	-1.4667	2.76388	1.4667
WT	C	MLDP1	0.5	-3.50729	-4.69108	-1.18379	2.27172	1.18379
hxk1-1	A	PSAH	0.5	1.33721	1.92289	0.585687	0.666332	-0.585687
hxk1-1	B	PSAH	0.5	1.66976	1.67171	0.00195312	0.998647	-0.00195312
hxk1-1	C	PSAH	0.5	2.10493	2.00465	-0.100285	1.07199	0.100285
hxk1-2	A	PSAH	0.5	2.39754	2.27047	-0.127064	1.09207	0.127064
hxk1-2	B	PSAH	0.5	2.0643	2.34506	0.280756	0.82316	-0.280756
hxk1-2	C	PSAH	0.5	1.83128	2.66095	0.829674	0.562656	-0.829674
WT	A	PSAH	0.5	2.25882	2.87581	0.616983	0.652033	-0.616983
WT	B	PSAH	0.5	2.13013	3.06401	0.933879	0.523449	-0.933879
WT	C	PSAH	0.5	2.55777	2.70065	0.142882	0.905708	-0.142882
hxk1-1	A	PsbO	0.5	-4.26688	-3.52315	0.743722	0.597197	-0.743722
hxk1-1	B	PsbO	0.5	-3.95253	-4.28376	-0.331228	1.25808	0.331228
hxk1-1	C	PsbO	0.5	-3.66214	-4.07123	-0.409091	1.32785	0.409091
hxk1-2	A	PsbO	0.5	-3.17279	-3.22857	-0.0557747	1.03942	0.0557747
hxk1-2	B	PsbO	0.5	-3.15501	-3.36472	-0.209709	1.15645	0.209709
hxk1-2	C	PsbO	0.5	-2.93942	-3.01341	-0.0739832	1.05262	0.0739832
WT	A	PsbO	0.5	-4.7628	-3.84784	0.914959	0.530359	-0.914959
WT	B	PsbO	0.5	-4.69136	-2.63829	2.05307	0.240971	-2.05307
WT	C	PsbO	0.5	-4.57203	-2.9705	1.60153	0.329527	-1.60153
hxk1-1	A	PYK2	0.5	3.91308	3.56389	-0.349182	1.27384	0.349182
hxk1-1	B	PYK2	0.5	3.99512	2.24897	-1.74615	3.35462	1.74615
hxk1-1	C	PYK2	0.5	5.22903	2.9331	-2.29593	4.91072	2.29593
hxk1-2	A	PYK2	0.5	2.69959	2.09896	-0.600625	1.51637	0.600625
hxk1-2	B	PYK2	0.5	2.62971	2.08576	-0.54395	1.45796	0.54395
hxk1-2	C	PYK2	0.5	2.83092	1.849	-0.981923	1.9751	0.981923
WT	A	PYK2	0.5	1.47239	-0.946571	-2.41896	5.34785	2.41896
WT	B	PYK2	0.5	1.7679	0.219219	-1.54868	2.9255	1.54868
WT	C	PYK2	0.5	2.34241	-0.0274347	-2.36985	5.16887	2.36985
hxk1-1	A	RBCS1	0.5	-9.10967	-8.24409	0.865577	0.548827	-0.865577
hxk1-1	B	RBCS1	0.5	-8.65717	-8.52236	0.134814	0.910787	-0.134814
hxk1-1	C	RBCS1	0.5	-8.35036	-8.48922	-0.138863	1.10104	0.138863
hxk1-2	A	RBCS1	0.5	-8.74755	-8.28184	0.465706	0.724117	-0.465706
hxk1-2	B	RBCS1	0.5	-8.63083	-8.54484	0.0859922	0.942136	-0.0859922
hxk1-2	C	RBCS1	0.5	-8.21043	-8.51545	-0.305013	1.23543	0.305013
WT	A	RBCS1	0.5	-9.14021	-8.63725	0.502958	0.705659	-0.502958
WT	B	RBCS1	0.5	-9.51633	-8.07014	1.44619	0.36699	-1.44619
WT	C	RBCS1	0.5	-9.07147	-8.04392	1.02755	0.490542	-1.02755
hxk1-1	A	SAD1	0.5	4.12957	5.50879	1.37922	0.384426	-1.37922
hxk1-1	B	SAD1	0.5	4.64235	5.63651	0.994161	0.502028	-0.994161
hxk1-1	C	SAD1	0.5	5.48725	7.25199	1.76474	0.294279	-1.76474
hxk1-2	A	SAD1	0.5	5.43169	5.4891	0.0574074	0.96099	-0.0574074
hxk1-2	B	SAD1	0.5	5.12036	5.83087	0.710517	0.611101	-0.710517
hxk1-2	C	SAD1	0.5	5.20859	5.94449	0.735905	0.600441	-0.735905
WT	A	SAD1	0.5	5.7979	3.28962	-2.50828	5.68941	2.50828
WT	B	SAD1	0.5	5.27542	2.82006	-2.45536	5.48448	2.45536
WT	C	SAD1	0.5	5.93208	2.82383	-3.10825	8.62333	3.10825
hxk1-1	A	SPM1	0.5	-2.4886	-4.78755	-2.29895	4.92098	2.29895
hxk1-1	B	SPM1	0.5	-2.6732	-8.67332	-6.00012	64.0053	6.00012
hxk1-1	C	SPM1	0.5	-2.08898	-5.13216	-3.04318	8.24307	3.04318
hxk1-2	A	SPM1	0.5	-1.63193	-2.41264	-0.780717	1.71798	0.780717
hxk1-2	B	SPM1	0.5	-1.83613	-1.92673	-0.0906092	1.06482	0.0906092
hxk1-2	C	SPM1	0.5	-1.11984	-2.67856	-1.55872	2.94592	1.55872
WT	A	SPM1	0.5	-3.41635	-9.65124	-6.23489	75.3163	6.23489
WT	B	SPM1	0.5	-3.80598	-7.38963	-3.58365	11.9891	3.58365
WT	C	SPM1	0.5	-3.53153	-9.71089	-6.17936	72.4722	6.17936
hxk1-1	A	BKT1	12	4.01193	3.86342	-0.148511	1.10842	0.148511
hxk1-1	B	BKT1	12	4.16467	3.95539	-0.209282	1.15611	0.209282
hxk1-1	C	BKT1	12	4.46977	3.80153	-0.668243	1.58914	0.668243
hxk1-2	A	BKT1	12	4.31139	4.40345	0.0920604	0.938182	-0.0920604
hxk1-2	B	BKT1	12	4.05084	4.05466	0.00381374	0.99736	-0.00381374
hxk1-2	C	BKT1	12	4.07534	4.31046	0.235123	0.849613	-0.235123
WT	A	BKT1	12	3.76764	3.4922	-0.275441	1.21036	0.275441
WT	B	BKT1	12	3.91659	3.86498	-0.0516135	1.03642	0.0516135
WT	C	BKT1	12	4.01792	2.9362	-1.08172	2.11656	1.08172
hxk1-1	A	COX10	12	6.54465	6.89762	0.352976	0.782967	-0.352976
hxk1-1	B	COX10	12	6.27707	7.20759	0.930514	0.524671	-0.930514
hxk1-1	C	COX10	12	7.04731	6.86348	-0.183838	1.1359	0.183838
hxk1-2	A	COX10	12	7.29026	7.11518	-0.175075	1.12902	0.175075
hxk1-2	B	COX10	12	7.23771	6.92688	-0.310827	1.24042	0.310827
hxk1-2	C	COX10	12	6.93842	6.81924	-0.119185	1.08612	0.119185
WT	A	COX10	12	6.75261	5.70641	-1.0462	2.06508	1.0462
WT	B	COX10	12	6.82806	5.86769	-0.960368	1.94581	0.960368
WT	C	COX10	12	6.96939	5.73532	-1.23407	2.3523	1.23407
hxk1-1	A	FAD2	12	2.60389	3.25751	0.653623	0.635682	-0.653623
hxk1-1	B	FAD2	12	3.05101	3.33596	0.28495	0.82077	-0.28495
hxk1-1	C	FAD2	12	3.78819	3.02483	-0.763357	1.69744	0.763357
hxk1-2	A	FAD2	12	7.36095	5.0054	-2.35555	5.11791	2.35555
hxk1-2	B	FAD2	12	6.76847	5.16031	-1.60816	3.04863	1.60816
hxk1-2	C	FAD2	12	7.02255	4.80185	-2.22071	4.66122	2.22071
WT	A	FAD2	12	7.32561	-2.24689	-9.5725	761.395	9.5725
WT	B	FAD2	12	6.87645	-2.02011	-8.89656	476.576	8.89656
WT	C	FAD2	12	7.06002	-2.05023	-9.11025	552.659	9.11025
hxk1-1	A	GAP1	12	-3.02301	-3.21082	-0.187813	1.13904	0.187813
hxk1-1	B	GAP1	12	-3.53162	-1.99545	1.53616	0.344801	-1.53616
hxk1-1	C	GAP1	12	-2.35289	-1.82633	0.526559	0.694208	-0.526559
hxk1-2	A	GAP1	12	-2.24935	-3.08344	-0.834085	1.78273	0.834085
hxk1-2	B	GAP1	12	-3.44337	-3.76077	-0.317403	1.24609	0.317403
hxk1-2	C	GAP1	12	-3.16162	-2.73872	0.422895	0.745926	-0.422895
WT	A	GAP1	12	-1.34917	-5.19117	-3.842	14.3403	3.842
WT	B	GAP1	12	-0.598572	-5.36284	-4.76427	27.1761	4.76427
WT	C	GAP1	12	-2.12673	-5.54404	-3.41732	10.6835	3.41732
hxk1-1	A	GLK1	12	1.98423	1.72726	-0.256971	1.19497	0.256971
hxk1-1	B	GLK1	12	0.927156	2.23465	1.30749	0.404022	-1.30749
hxk1-1	C	GLK1	12	1.95033	2.13416	0.183833	0.880361	-0.183833
hxk1-2	A	GLK1	12	2.1835	2.6031	0.419601	0.747631	-0.419601
hxk1-2	B	GLK1	12	1.4855	1.3717	-0.113806	1.08208	0.113806
hxk1-2	C	GLK1	12	1.80789	1.80776	-0.00012398	1.00009	0.00012398
WT	A	GLK1	12	2.59537	2.44893	-0.146433	1.10683	0.146433
WT	B	GLK1	12	2.02005	2.51722	0.497169	0.708495	-0.497169
WT	C	GLK1	12	2.06234	1.81086	-0.251481	1.19043	0.251481
hxk1-1	A	HXK1	12	0.382285	-0.65671	-1.03899	2.0548	1.03899
hxk1-1	B	HXK1	12	0.00599543	0.044541	0.0385456	0.973636	-0.0385456
hxk1-1	C	HXK1	12	1.04204	0.448697	-0.593338	1.50873	0.593338
hxk1-2	A	HXK1	12	-0.756748	-0.837402	-0.0806541	1.0575	0.0806541
hxk1-2	B	HXK1	12	-1.22759	-1.35257	-0.124974	1.09049	0.124974
hxk1-2	C	HXK1	12	-1.28808	-0.796656	0.491426	0.711321	-0.491426
WT	A	HXK1	12	-0.0781326	-1.44978	-1.37164	2.58765	1.37164
WT	B	HXK1	12	0.397168	-1.66504	-2.0622	4.17624	2.0622
WT	C	HXK1	12	-0.637875	-1.74684	-1.10897	2.15691	1.10897
hxk1-1	A	LHC16	12	-3.41175	-3.54171	-0.129953	1.09426	0.129953
hxk1-1	B	LHC16	12	-3.83047	-2.15135	1.67912	0.312272	-1.67912
hxk1-1	C	LHC16	12	-3.1053	-1.77786	1.32744	0.398476	-1.32744
hxk1-2	A	LHC16	12	-5.77056	-4.66152	1.10904	0.463601	-1.10904
hxk1-2	B	LHC16	12	-5.71434	-5.07361	0.640734	0.641386	-0.640734
hxk1-2	C	LHC16	12	-5.14441	-5.19101	-0.0466013	1.03283	0.0466013
WT	A	LHC16	12	-4.70964	1.08778	5.79742	0.0179805	-5.79742
WT	B	LHC16	12	-4.13981	1.33276	5.47257	0.0225213	-5.47257
WT	C	LHC16	12	-4.65279	2.56052	7.21331	0.00673873	-7.21331
hxk1-1	A	MLDP1	12	-0.266444	0.798454	1.0649	0.478006	-1.0649
hxk1-1	B	MLDP1	12	-0.347376	1.05086	1.39824	0.379392	-1.39824
hxk1-1	C	MLDP1	12	0.154523	0.898005	0.743482	0.597296	-0.743482
hxk1-2	A	MLDP1	12	2.9105	1.698	-1.2125	2.31738	1.2125
hxk1-2	B	MLDP1	12	2.18903	1.42453	-0.764504	1.69879	0.764504
hxk1-2	C	MLDP1	12	1.77602	1.42645	-0.349567	1.27418	0.349567
WT	A	MLDP1	12	3.10657	-2.96519	-6.07175	67.2634	6.07175
WT	B	MLDP1	12	2.58892	-3.67524	-6.26416	76.86	6.26416
WT	C	MLDP1	12	2.82254	-3.22503	-6.04756	66.1452	6.04756
hxk1-1	A	PsaH	12	-1.47727	-1.44008	0.0371869	0.974553	-0.0371869
hxk1-1	B	PsaH	12	-2.10958	-1.09369	1.01589	0.494524	-1.01589
hxk1-1	C	PsaH	12	-1.36929	-1.02588	0.343406	0.788178	-0.343406
hxk1-2	A	PsaH	12	-2.24871	-1.24381	1.0049	0.498305	-1.0049
hxk1-2	B	PsaH	12	-2.44091	-2.0434	0.397511	0.759167	-0.397511
hxk1-2	C	PsaH	12	-1.92923	-1.58524	0.343989	0.78786	-0.343989
WT	A	PsaH	12	-1.67728	1.61414	3.29142	0.102137	-3.29142
WT	B	PsaH	12	-1.43335	1.78155	3.21489	0.107701	-3.21489
WT	C	PsaH	12	-1.63556	2.37103	4.00659	0.0622153	-4.00659
hxk1-1	A	PsbO	12	-4.23458	-5.10745	-0.872876	1.83131	0.872876
hxk1-1	B	PsbO	12	-4.92305	-3.79713	1.12592	0.45821	-1.12592
hxk1-1	C	PsbO	12	-4.12763	-4.19217	-0.0645351	1.04575	0.0645351
hxk1-2	A	PsbO	12	-4.39588	-3.8361	0.559779	0.678406	-0.559779
hxk1-2	B	PsbO	12	-4.5826	-4.63684	-0.0542383	1.03831	0.0542383
hxk1-2	C	PsbO	12	-4.78676	-4.20594	0.58082	0.668584	-0.58082
WT	A	PsbO	12	-4.2783	-2.42251	1.85579	0.276281	-1.85579
WT	B	PsbO	12	-3.96594	-1.90095	2.06498	0.238989	-2.06498
WT	C	PsbO	12	-4.20217	-1.57425	2.62792	0.161778	-2.62792
hxk1-1	A	PYK2	12	0.999054	1.26901	0.269953	0.829347	-0.269953
hxk1-1	B	PYK2	12	1.16137	2.09393	0.932567	0.523925	-0.932567
hxk1-1	C	PYK2	12	2.35021	3.04861	0.698399	0.616256	-0.698399
hxk1-2	A	PYK2	12	2.27635	6.53426	4.25791	0.0522687	-4.25791
hxk1-2	B	PYK2	12	1.86589	1.9897	0.123816	0.917757	-0.123816
hxk1-2	C	PYK2	12	1.77835	2.60057	0.822213	0.565574	-0.822213
WT	A	PYK2	12	2.83428	1.19666	-1.63761	3.11151	1.63761
WT	B	PYK2	12	3.85514	1.09287	-2.76227	6.78461	2.76227
WT	C	PYK2	12	2.16946	0.716403	-1.45306	2.73787	1.45306
hxk1-1	A	RBCS1	12	-8.87113	-9.07342	-0.202283	1.15052	0.202283
hxk1-1	B	RBCS1	12	-9.65193	-8.68289	0.969032	0.510849	-0.969032
hxk1-1	C	RBCS1	12	-8.71512	-8.28596	0.429153	0.742698	-0.429153
hxk1-2	A	RBCS1	12	-10.2314	-9.46706	0.764384	0.588705	-0.764384
hxk1-2	B	RBCS1	12	-10.0844	-9.92487	0.159575	0.895289	-0.159575
hxk1-2	C	RBCS1	12	-10.0371	-9.42676	0.610383	0.655023	-0.610383
WT	A	RBCS1	12	-9.09379	-5.8692	3.22459	0.10698	-3.22459
WT	B	RBCS1	12	-8.59187	-5.73152	2.86035	0.137704	-2.86035
WT	C	RBCS1	12	-8.41718	-5.32324	3.09394	0.11712	-3.09394
hxk1-1	A	SAD1	12	0.650641	1.05729	0.406646	0.754375	-0.406646
hxk1-1	B	SAD1	12	-0.240563	1.76283	2.00339	0.249413	-2.00339
hxk1-1	C	SAD1	12	1.13793	2.69466	1.55674	0.339919	-1.55674
hxk1-2	A	SAD1	12	1.51699	1.3947	-0.122293	1.08846	0.122293
hxk1-2	B	SAD1	12	0.774829	0.569187	-0.205642	1.1532	0.205642
hxk1-2	C	SAD1	12	1.1476	1.00753	-0.140069	1.10196	0.140069
WT	A	SAD1	12	1.34234	-2.64382	-3.98617	15.8473	3.98617
WT	B	SAD1	12	1.9877	-2.1936	-4.1813	18.1425	4.1813
WT	C	SAD1	12	1.25423	-3.07048	-4.32471	20.0387	4.32471
hxk1-1	A	SPM1	12	-2.67518	-4.07846	-1.40328	2.64502	1.40328
hxk1-1	B	SPM1	12	-2.9445	-2.55881	0.385693	0.765411	-0.385693
hxk1-1	C	SPM1	12	-1.49068	-2.86774	-1.37706	2.59739	1.37706
hxk1-2	A	SPM1	12	-1.37868	-0.92561	0.453069	0.730487	-0.453069
hxk1-2	B	SPM1	12	-2.94318	-3.51476	-0.571586	1.48616	0.571586
hxk1-2	C	SPM1	12	-2.84379	-2.91153	-0.0677414	1.04807	0.0677414
WT	A	SPM1	12	-2.63109	-5.53384	-2.90275	7.47853	2.90275
WT	B	SPM1	12	-1.56521	-5.68162	-4.11641	17.3445	4.11641
WT	C	SPM1	12	-2.91815	-5.52763	-2.60948	6.10284	2.60948

## Sheet: qPCR Averages Fig5, Suppl 2&3
Strain	Target Gene	Time (h)	Average Log2 FC	Standard Deviation
WT	BKT1	0.5	-0.715264	0.546653
hxk1-1	BKT1	0.5	-0.90534	0.498763
hxk1-2	BKT1	0.5	0.11064	0.338462
WT	COX10	0.5	-1.26963	0.213423
hxk1-1	COX10	0.5	-0.160649	0.824708
hxk1-2	COX10	0.5	-0.224161	0.63444
WT	FAD2	0.5	6.44452	0.398754
hxk1-1	FAD2	0.5	-1.97054	0.115984
hxk1-2	FAD2	0.5	-0.655502	0.0866151
WT	GAP1	0.5	3.37366	0.771514
hxk1-1	GAP1	0.5	0.675122	0.196165
hxk1-2	GAP1	0.5	0.163813	0.20694
WT	GLK1	0.5	-0.342243	0.36069
hxk1-1	GLK1	0.5	-0.172101	0.276443
hxk1-2	GLK1	0.5	-0.363693	0.649472
WT	HXK1	0.5	4.69822	0.723529
hxk1-1	HXK1	0.5	1.41317	0.0145818
hxk1-2	HXK1	0.5	0.0184724	0.637279
WT	LHC16	0.5	-0.947894	0.5789
hxk1-1	LHC16	0.5	0.139973	0.90866
hxk1-2	LHC16	0.5	0.104596	0.761614
WT	MLDP1	0.5	1.72872	0.713011
hxk1-1	MLDP1	0.5	-1.28878	0.0247701
hxk1-2	MLDP1	0.5	0.0205125	0.895341
WT	PSAH	0.5	-0.564581	0.398093
hxk1-1	PSAH	0.5	-0.162452	0.37008
hxk1-2	PSAH	0.5	-0.327789	0.4801
WT	PsbO	0.5	-1.52319	0.573086
hxk1-1	PsbO	0.5	-0.00113413	0.644277
hxk1-2	PsbO	0.5	0.113155	0.0841116
WT	PYK2	0.5	2.1125	0.488894
hxk1-1	PYK2	0.5	1.46375	1.00363
hxk1-2	PYK2	0.5	0.708833	0.238195
WT	RBCS1	0.5	-0.992232	0.472605
hxk1-1	RBCS1	0.5	-0.287176	0.519264
hxk1-2	RBCS1	0.5	-0.0822284	0.385373
WT	SAD1	0.5	2.69063	0.362636
hxk1-1	SAD1	0.5	-1.37937	0.385291
hxk1-2	SAD1	0.5	-0.501277	0.384612
WT	SPM1	0.5	5.33263	1.51492
hxk1-1	SPM1	0.5	3.78075	1.95772
hxk1-2	SPM1	0.5	0.810015	0.734493
WT	BKT1	12	0.469591	0.541803
hxk1-1	BKT1	12	0.342012	0.284154
hxk1-2	BKT1	12	-0.110332	0.116732
WT	COX10	12	1.08021	0.139986
hxk1-1	COX10	12	-0.366551	0.5573
hxk1-2	COX10	12	0.201696	0.0985552
WT	FAD2	12	9.1931	0.345503
hxk1-1	FAD2	12	-0.0584052	0.735153
hxk1-2	FAD2	12	2.06147	0.398328
WT	GAP1	12	4.00786	0.688624
hxk1-1	GAP1	12	-0.62497	0.866192
hxk1-2	GAP1	12	0.242865	0.631796
WT	GLK1	12	-0.0330853	0.405326
hxk1-1	GLK1	12	-0.411452	0.806687
hxk1-2	GLK1	12	-0.10189	0.280956
WT	HXK1	12	1.51427	0.492363
hxk1-1	HXK1	12	0.531262	0.541445
hxk1-2	HXK1	12	-0.0952661	0.3438
WT	LHC16	12	-6.1611	0.925602
hxk1-1	LHC16	12	-0.958869	0.959203
hxk1-2	LHC16	12	-0.567726	0.581272
WT	MLDP1	12	6.12782	0.118688
hxk1-1	MLDP1	12	-1.06887	0.327397
hxk1-2	MLDP1	12	0.775522	0.43157
WT	PsaH	12	-3.5043	0.436673
hxk1-1	PsaH	12	-0.465494	0.500642
hxk1-2	PsaH	12	-0.582133	0.367103
WT	PsbO	12	-2.1829	0.399338
hxk1-1	PsbO	12	-0.0628361	1.00547
hxk1-2	PsbO	12	-0.36212	0.360731
WT	PYK2	12	1.95098	0.70863
hxk1-1	PYK2	12	-0.63364	0.33602
hxk1-2	PYK2	12	-1.73465	2.21293
WT	RBCS1	12	-3.05963	0.184525
hxk1-1	RBCS1	12	-0.398634	0.586253
hxk1-2	RBCS1	12	-0.511447	0.314308
WT	SAD1	12	4.16406	0.169931
hxk1-1	SAD1	12	-1.32226	0.823792
hxk1-2	SAD1	12	0.156001	0.0438993
WT	SPM1	12	3.20955	0.798934
hxk1-1	SPM1	12	0.798216	1.02538
hxk1-2	SPM1	12	0.0620861	0.512351

[truncated: 1 more sheets: Growth Suppl Fig 1]
